# Supplementary material for: Increased genomic prediction accuracy in wheat breeding using a large Australian panel
Source: Theor Appl Genet. 2017 Sep 8;130(12):2543–55. doi: 10.1007/s00122-017-2975-4 (PMC5668360; doi:10.1007/s00122-017-2975-4)
Supplement: Supplementary file 3 — Supplementary material 3 (XLS 1146 kb) [file 122_2017_2975_MOESM3_ESM.xlsx]

## Sheet: 2014 Roseworthy field trial
Genotype	Range	Row	Location	Year	Growth Habit	NDVI	Plant Height	Leaf Loss	Glaucousness	Greenness	Leaf Width	Biomass	Yellows	Maturity	Grain Yield	Test Weight	Grain Size (TKW)	Grain Protein
AYT-O-1848	1	1	Roseworthy	2014	2	0.652	5	4	3	7	5	6	1	52	4983.3	85.48	39.5	12.2
AYT-O-0974	1	2	Roseworthy	2014	2	0.706	6	8	4	4	7	8	2	62	5073.3	83.06	38.2	11.5
AYT-S-0579	1	3	Roseworthy	2014	4	0.655	6	3	2	7	5	6	1	52	5216.7	83.06	35.4	11.7
AYT-S-0299	1	4	Roseworthy	2014	2	0.562	5	7	8	3	5	7	2	61	5283.3	85.32	35.1	10.8
AYT-S-0664	1	5	Roseworthy	2014	4	0.739	5	5	3	5	6	7	1	53	5166.7	82.7	40.8	12.2
AYT-S-0304	1	6	Roseworthy	2014	3	0.63	5	6	4	5	5	7	2	50	4973.3	80.74	30.9	12.6
AYT-O-2033	1	7	Roseworthy	2014	3	0.773	5	6	3	5	5	8	1	55	5410	83.94	35.4	11.4
AYT-O-1092	1	8	Roseworthy	2014	4	0.556	6	2	6	6	5	5	1	43	4490	85.78	36.3	11.6
AYT-O-1485	1	9	Roseworthy	2014	2	0.683	7	4	2	3	5	7	1	49	5156.7	84.36	37.8	11.9
AYT-O-1524	1	10	Roseworthy	2014	2	0.626	6	6	4	5	6	7	2	55	4603.3	83.4	35.3	11.4
AYT-O-0789	1	11	Roseworthy	2014	6	0.603	6	2	4	6	3	4	2	47	4056.7	83.72	33.4	12.9
AYT-O-1055	1	12	Roseworthy	2014	3	0.618	7	2	3	4	4	6	1	42	4833.3	83.68	28.4	13
AYT-O-1352	1	13	Roseworthy	2014	2	0.598	5	5	5	7	5	7	1	53	5420	82.56	32.9	12.4
AYT-O-1546	1	14	Roseworthy	2014	1	0.633	7	6	3	5	6	7	1	52	4720	84.14	34.5	12.1
AYT-O-1849	1	15	Roseworthy	2014	4	0.777	6	4	2	6	7	8	1	52	6216.7	84.48	36.2	11.3
AYT-S-0319	1	16	Roseworthy	2014	3	0.717	5	4	6	6	6	7	1	50	5893.3	79.5	30.8	12.5
AYT-O-1390	1	17	Roseworthy	2014	4	0.698	5	2	3	5	6	6	2	51	4996.7	80.84	32.3	11.7
AYT-O-2021	1	18	Roseworthy	2014	4	0.684	5	3	2	4	5	7	2	54	5126.7	82.56	31.9	11.5
AYT-O-1377	1	19	Roseworthy	2014	4	0.702	6	2	4	5	5	6	1	47	4786.7	83.62	34.1	11.4
AYT-O-0901	1	20	Roseworthy	2014	5	0.633	8	6	2	4	6	8	2	58	4383.3	83.06	38.7	13.5
AYT-O-1840	1	21	Roseworthy	2014	3	0.74	5	5	3	5	6	8	1	61	6583.3	84.02	33.6	10.5
AYT-O-1140	1	22	Roseworthy	2014	2	0.584	6	3	3	6	5	7	1	59	6480	81.26	39.7	11.2
AYT-O-0023	1	23	Roseworthy	2014	3	0.601	5	2	3	6	5	6	1	59	5963.3	84.76	40.3	10.7
AYT-O-0990	1	24	Roseworthy	2014	3	0.708	7	4	1	5	6	7	2	61	6370	84.72	45.2	11
AYT-S-0566	1	25	Roseworthy	2014	2	0.591	7	1	6	8	7	6	1	43	6203.3	82.44	36.5	NA
AYT-O-0483	1	26	Roseworthy	2014	2	0.599	8	4	2	6	6	7	2	59	6133.3	85.26	40	11.6
AYT-S-0657	1	27	Roseworthy	2014	3	0.691	6	2	5	7	7	7	1	51	6473.3	84.32	37.4	11.2
AYT-S-0310	1	28	Roseworthy	2014	3	0.682	6	5	3	7	5	8	2	59	6526.7	84.6	37.2	10.7
AYT-O-2048	1	29	Roseworthy	2014	3	0.731	8	2	2	4	5	8	2	56	NA	85.7	39.4	10.5
AYT-O-1513	1	30	Roseworthy	2014	2	0.614	6	3	3	6	6	7	2	58	6306.7	82.42	34.3	11.1
PYT-S-0254	1	31	Roseworthy	2014	4	0.628	3	3	4	5	2	5	4	49	4976.7	79.88	30.9	11.2
PYT-S-0163	1	32	Roseworthy	2014	1	0.433	3	7	4	3	3	4	4	52	3110	83.16	31.8	11.4
PYT-S-0185	1	33	Roseworthy	2014	1	0.508	4	7	4	4	5	5	5	56	3866.7	85.12	36.3	11.1
PYT-S-0207	1	34	Roseworthy	2014	1	0.39	5	8	5	4	7	6	2	59	4423.3	84.8	40.7	11.3
PYT-S-0241	1	35	Roseworthy	2014	4	0.331	2	3	7	6	4	NA	7	43	NA	82.94	34.5	11.4
PYT-S-0267	1	36	Roseworthy	2014	2	0.551	3	8	5	5	5	6	6	62	3920	85.48	47.9	12
PYT-S-0289	1	37	Roseworthy	2014	4	0.591	4	5	2	4	3	5	2	53	4686.7	84.54	39.1	11.1
PYT-S-0019	1	38	Roseworthy	2014	1	0.608	5	5	6	4	7	5	2	47	4043.3	83.78	35.5	11.7
PYT-S-0041	1	39	Roseworthy	2014	2	0.67	5	5	2	4	6	6	1	57	4186.7	84.22	49.7	11.1
AYT-O-1994	1	40	Roseworthy	2014	1	0.626	5	6	3	6	8	7	2	65	4896.7	85.88	43.7	11.2
PYT-S-0110	1	41	Roseworthy	2014	3	0.337	5	4	6	5	6	NA	1	52	NA	NA	NA	11
PYT-S-0142	1	42	Roseworthy	2014	1	0.445	4	7	8	4	4	4	3	48	3516.7	83.3	40.9	9.8
PYT-S-7507	1	43	Roseworthy	2014	2	0.634	5	3	4	7	3	5	1	47	4723.3	85.82	46	11.6
PYT-S-7529	1	44	Roseworthy	2014	1	0.569	5	9	1	3	2	6	2	59	4153.3	85.36	35.9	12
PYT-S-7551	1	45	Roseworthy	2014	1	0.656	4	7	3	6	8	6	6	61	3650	85.66	43.3	11.5
PYT-S-7572	1	46	Roseworthy	2014	1	0.523	5	7	3	1	4	6	3	58	3400	86.4	36.9	11
PYT-S-7602	1	47	Roseworthy	2014	2	0.734	6	4	4	3	5	6	2	53	4156.7	85.1	35.4	10.5
PYT-S-0010	1	48	Roseworthy	2014	1	0.661	5	5	3	6	6	8	1	59	4700	86.48	31.8	11.7
PYT-S-7589	1	49	Roseworthy	2014	2	0.67	5	5	5	4	5	5	3	51	2486.7	83	33.3	11.7
PYT-S-0078	1	50	Roseworthy	2014	2	0.61	3	4	6	7	5	7	2	54	4250	86.02	34.7	11.2
AYT-O-2031	1	51	Roseworthy	2014	1	0.649	5	4	5	6	6	7	3	52	4623.3	86.8	37.7	10.5
PYT-S-0928	1	52	Roseworthy	2014	3	0.648	6	7	3	3	6	6	4	52	3696.7	85.92	42.2	9.9
PYT-S-0342	1	53	Roseworthy	2014	2	0.6	4	8	3	2	8	6	5	61	3716.7	85.88	41.6	10.6
PYT-S-7745	1	54	Roseworthy	2014	1	0.562	5	7	7	5	7	6	5	54	4090	84.04	45.8	10.8
PYT-S-1769	1	55	Roseworthy	2014	2	0.645	5	4	8	6	8	6	4	52	4836.7	82.2	36.4	11.8
PYT-S-7635	1	56	Roseworthy	2014	2	0.568	4	7	8	5	6	6	3	53	4130	83.44	34.9	11.1
PYT-S-0979	1	57	Roseworthy	2014	1	0.544	4	6	5	5	6	5	4	53	4020	84.22	36.5	10.8
PYT-S-1216	1	58	Roseworthy	2014	2	0.675	6	7	1	4	7	7	2	58	4813.3	86.64	42.2	10.3
PYT-S-0568	1	59	Roseworthy	2014	1	0.622	6	6	2	4	7	7	3	53	4176.7	83.42	32.5	10.6
PYT-S-0746	1	60	Roseworthy	2014	2	0.608	5	7	7	3	8	6	4	50	3686.7	83.82	36.8	10.9
PYT-S-0807	1	61	Roseworthy	2014	1	0.568	5	6	6	4	5	6	6	48	4033.3	83.52	38.3	11.2
AYT-O-1994	1	62	Roseworthy	2014	1	0.623	4	8	2	4	8	7	3	64	4516.7	85.88	43.5	11
PYT-S-0769	1	63	Roseworthy	2014	1	0.598	5	5	3	6	5	6	4	52	4516.7	86.16	36.9	11.2
PYT-S-1793	1	64	Roseworthy	2014	2	0.62	5	5	4	5	6	7	2	58	4050	87.66	44.9	12
PYT-S-1731	1	65	Roseworthy	2014	1	0.557	5	3	7	7	7	5	4	38	4546.7	84.08	34.6	11.9
PYT-S-7803	1	66	Roseworthy	2014	1	0.555	5	4	9	8	7	6	3	55	5073.3	84.88	39.3	11.2
PYT-S-7351	1	67	Roseworthy	2014	2	0.653	6	4	7	6	6	6	2	47	4830	83.04	39.3	11.3
PYT-S-0473	1	68	Roseworthy	2014	1	0.676	4	8	3	3	6	7	4	61	4673.3	85.92	41.8	11.8
PYT-S-1144	1	69	Roseworthy	2014	1	0.622	5	5	8	6	7	6	4	54	4363.3	83.62	40.3	11.5
PYT-S-1744	1	70	Roseworthy	2014	2	0.621	7	6	3	7	6	7	3	47	3453.3	82.86	32.2	12.4
PYT-S-0590	1	71	Roseworthy	2014	2	0.677	6	5	9	7	6	6	3	49	4200	83.94	40.8	12
PYT-S-1192	1	72	Roseworthy	2014	1	0.629	6	4	8	8	5	6	4	43	4853.3	85.94	42.1	10.9
AYT-O-2062	1	73	Roseworthy	2014	2	0.743	7	4	2	7	4	8	1	57	4740	84.74	34.9	11.1
PYT-S-7722	1	74	Roseworthy	2014	1	0.633	5	3	5	8	6	5	3	45	5093.3	85.48	41.5	10.4
PYT-S-1889	1	75	Roseworthy	2014	2	0.661	5	3	5	6	7	6	3	43	4516.7	85.46	33.8	11.5
PYT-S-0748	1	76	Roseworthy	2014	1	0.558	5	6	3	4	7	7	3	65	5363.3	84.78	50.2	10.4
PYT-S-0632	1	77	Roseworthy	2014	2	0.725	5	5	6	7	6	7	2	58	5753.3	84.32	37.6	10.5
PYT-S-7765	1	78	Roseworthy	2014	3	0.626	7	3	2	4	7	6	2	51	4693.3	82.8	41.4	NA
PYT-S-0430	1	79	Roseworthy	2014	3	0.685	7	2	2	6	4	5	2	48	5226.7	86.48	38.8	10.1
PYT-S-0864	1	80	Roseworthy	2014	2	0.729	7	3	4	6	6	6	2	57	5346.7	84.72	40.9	9.9
PYT-S-7667	1	81	Roseworthy	2014	2	0.694	6	3	2	7	5	6	2	58	4320	86.8	41.7	9.9
PYT-S-0482	1	82	Roseworthy	2014	2	0.766	4	3	6	6	5	5	2	51	5450	85.48	50.3	10.2
PYT-S-1168	1	83	Roseworthy	2014	3	0.727	6	3	5	7	6	6	2	55	5843.3	86.06	42.5	10.3
AYT-O-2021	1	84	Roseworthy	2014	4	0.755	5	2	2	3	5	6	2	54	6376.7	86.22	37.8	10.5
PYT-S-0357	1	85	Roseworthy	2014	2	0.734	6	4	6	5	7	8	4	57	5346.7	84.44	44.4	10.4
PYT-S-0740	1	86	Roseworthy	2014	2	0.768	7	3	3	4	8	8	3	55	5363.3	85.1	45.2	11.1
PYT-S-0675	1	87	Roseworthy	2014	3	0.717	6	3	6	6	7	7	2	59	5393.3	87.62	53.2	11.3
PYT-S-1089	1	88	Roseworthy	2014	3	0.79	5	3	2	4	7	8	2	57	6006.7	84.32	43.3	10.3
PYT-S-0808	1	89	Roseworthy	2014	3	0.696	6	2	7	6	6	7	4	44	5100	84.2	40.9	11
AYT-O-2052	1	90	Roseworthy	2014	3	0.769	6	2	3	5	NA	7	1	57	5110	82.96	38.1	8.8
PYT-S-0921	1	91	Roseworthy	2014	1	0.735	6	2	4	6	6	7	2	51	6440	85.12	52.5	10.9
PYT-S-0351	1	92	Roseworthy	2014	1	0.716	5	3	2	4	7	8	4	61	6366.7	83.64	42.9	10.7
PYT-S-1129	1	93	Roseworthy	2014	2	0.747	6	3	2	6	7	8	2	58	5096.7	84.74	48.9	10.1
PYT-S-0616	1	94	Roseworthy	2014	2	0.773	5	2	6	5	7	7	2	57	5670	84.86	45.1	12
AYT-O-2062	1	95	Roseworthy	2014	2	0.757	7	3	3	7	3	8	1	57	5423.3	85.18	38	10.5
PYT-S-7645	1	96	Roseworthy	2014	3	0.788	5	3	4	7	5	7	2	44	5763.3	84.26	38.2	11.2
PYT-S-0811	1	97	Roseworthy	2014	3	0.766	6	2	3	7	5	7	3	46	6293.3	84.56	40.1	11
PYT-S-1846	1	98	Roseworthy	2014	5	0.815	6	2	4	6	5	6	1	42	6173.3	83.52	35.8	10.7
PYT-S-0398	1	99	Roseworthy	2014	4	0.756	6	3	3	5	6	7	2	47	5350	82.94	37.5	11.1
PYT-S-0610	1	100	Roseworthy	2014	2	0.805	5	3	4	6	6	7	2	55	6320	84.7	46.5	10.6
PYT-S-1875	1	101	Roseworthy	2014	3	0.749	6	2	3	7	4	7	1	48	6493.3	85.88	41.7	10.7
PYT-S-1119	1	102	Roseworthy	2014	2	0.708	7	4	1	3	5	6	2	52	4733.3	84.9	44.2	9.8
PYT-S-1293	1	103	Roseworthy	2014	2	0.705	6	2	3	7	3	6	2	42	5193.3	84.62	40.8	10.8
PYT-S-0727	1	104	Roseworthy	2014	2	0.741	6	4	2	4	6	7	2	53	5950	85	44.7	10.6
PYT-S-1218	1	105	Roseworthy	2014	2	0.8	5	3	2	5	4	8	1	58	6453.3	84.52	40	11.1
AYT-O-2062	1	106	Roseworthy	2014	2	0.775	7	3	3	7	3	8	1	57	5296.7	85.94	36.9	10.6
PYT-S-7694	1	107	Roseworthy	2014	1	0.715	5	4	2	5	7	8	3	67	6290	85.28	47.3	10.1
PYT-S-0365	1	108	Roseworthy	2014	2	0.786	5	2	8	7	6	7	2	51	6326.7	85.68	42.6	10.7
PYT-S-1863	1	109	Roseworthy	2014	2	0.783	6	3	3	4	7	8	1	59	5746.7	86.38	36.1	10.5
PYT-S-0664	1	110	Roseworthy	2014	1	0.812	6	5	3	4	6	8	2	62	5226.7	86.36	46.1	11
PYT-S-7715	1	111	Roseworthy	2014	2	0.726	7	2	2	5	5	6	2	51	6313.3	85.46	44.7	10.1
PYT-S-1070	1	112	Roseworthy	2014	2	0.795	5	4	1	4	6	7	2	57	6256.7	87.16	47.6	10.3
PYT-S-2237	1	113	Roseworthy	2014	2	0.65	5	4	4	5	5	5	2	61	5696.7	86.52	44.6	10.8
PYT-S-2001	1	114	Roseworthy	2014	2	0.705	6	3	5	5	5	6	2	62	5693.3	86	49.4	10.6
PYT-S-1983	1	115	Roseworthy	2014	2	0.623	4	1	7	6	5	5	1	52	5786.7	83.64	48.7	11.7
PYT-S-1307	1	116	Roseworthy	2014	3	0.65	5	3	5	6	4	5	3	52	6116.7	86.34	40.2	10.1
AYT-O-2048	1	117	Roseworthy	2014	2	0.753	6	2	2	4	4	6	2	57	6413.3	85.94	42.3	10.4
PYT-S-1317	1	118	Roseworthy	2014	3	0.738	5	1	5	7	5	6	2	48	6336.7	87.48	44.3	10.9
PYT-S-1361	1	119	Roseworthy	2014	1	0.68	5	5	2	4	6	7	1	61	5723.3	84.3	37.8	9.9
AYT-S-0220	1	120	Roseworthy	2014	2	0.713	5	3	6	5	6	6	2	52	6300	84.02	41.1	11
AYT-S-0252	1	121	Roseworthy	2014	2	0.74	6	3	4	5	5	7	3	52	5820	86.94	40.2	10.9
AYT-S-0705	1	122	Roseworthy	2014	3	0.73	5	2	1	6	5	7	1	57	6560	85.38	42.4	9.5
AYT-S-0810	1	123	Roseworthy	2014	2	0.749	5	6	5	4	8	7	3	62	5586.7	85.62	48	11.3
AYT-O-1001	1	124	Roseworthy	2014	5	0.701	8	2	2	5	2	5	2	43	5556.7	85.3	34.7	10
AYT-S-0709	1	125	Roseworthy	2014	2	0.737	4	4	3	5	3	6	1	56	6290	86.36	41.4	11.2
AYT-S-0415	1	126	Roseworthy	2014	1	0.673	5	3	5	6	7	7	4	56	6396.7	84.84	44.8	10.3
AYT-S-0704	1	127	Roseworthy	2014	2	0.752	5	3	2	5	5	8	2	59	6800	84.68	34.6	10.5
AYT-O-2008	1	128	Roseworthy	2014	5	0.605	6	2	3	4	3	4	1	44	5890	86.22	40.6	9.9
AYT-S-0221	1	129	Roseworthy	2014	2	0.721	6	4	6	6	4	6	2	52	6106.7	85.12	45.3	11
AYT-O-0691	1	130	Roseworthy	2014	5	0.623	4	2	1	5	1	4	2	48	4183.3	84.08	36.3	11.2
AYT-O-0453	1	131	Roseworthy	2014	5	0.627	7	2	3	6	3	4	2	42	5436.7	83.4	39.8	10.6
AYT-S-0445	1	132	Roseworthy	2014	2	0.679	6	3	5	7	4	7	1	56	6463.3	83.28	35.9	11.3
AYT-S-0248	1	133	Roseworthy	2014	2	0.678	5	3	7	6	4	7	2	55	5900	86.3	40.5	11.3
AYT-O-0464	1	134	Roseworthy	2014	3	0.684	7	4	2	3	3	7	2	47	4933.3	86.4	37.1	10.4
AYT-S-0352	1	135	Roseworthy	2014	2	0.801	6	6	2	6	7	8	1	59	5863.3	85	41.3	11.5
AYT-S-0042	1	136	Roseworthy	2014	3	0.691	6	4	4	5	3	5	1	45	4503.3	85.84	38.1	11.2
AYT-O-1241	1	137	Roseworthy	2014	2	0.732	6	5	1	5	7	7	1	58	5113.3	85.72	35.5	10.4
AYT-S-0227	1	138	Roseworthy	2014	2	0.73	6	4	6	6	6	6	2	51	5356.7	85.02	38.5	12
AYT-O-2048	1	139	Roseworthy	2014	2	0.688	7	4	3	5	4	7	1	54	5313.3	84.52	36.8	10.9
AYT-O-2011	1	140	Roseworthy	2014	2	0.548	6	3	4	5	6	5	1	38	4396.7	83.14	34.6	13.3
AYT-O-0726	1	141	Roseworthy	2014	2	0.515	6	4	3	6	5	4	1	57	5043.3	84.3	41.9	11.3
AYT-O-0022	1	142	Roseworthy	2014	3	0.607	4	3	2	5	6	6	1	56	5090	84.34	35.6	11.6
AYT-O-0763	1	143	Roseworthy	2014	2	0.698	5	7	6	5	8	7	3	54	5236.7	84	35.6	11.7
AYT-O-1819	1	144	Roseworthy	2014	3	0.774	5	8	1	3	7	9	1	57	4873.3	80.9	30.9	11.3
AYT-O-1057	1	145	Roseworthy	2014	1	0.685	5	8	1	3	6	8	4	65	4976.7	85.64	41.7	10.5
AYT-O-1999	1	146	Roseworthy	2014	4	0.741	6	6	2	5	7	8	1	52	4196.7	79.86	31.7	12.7
AYT-S-0424	1	147	Roseworthy	2014	1	0.661	5	7	7	6	4	6	3	54	4950	84.06	30.8	12.2
AYT-O-0579	1	148	Roseworthy	2014	6	0.626	4	3	3	6	2	4	3	43	4440	83.6	30.4	12.4
AYT-O-1533	1	149	Roseworthy	2014	2	0.715	5	5	4	5	3	7	1	53	4320	81.68	29.7	11.6
AYT-O-2062	1	150	Roseworthy	2014	3	0.739	6	6	2	7	3	8	1	55	4840	82.7	31.4	11.7
PYT-S-2912	1	151	Roseworthy	2014	3	0.619	3	5	3	6	5	5	1	45	4400	79.44	30.7	12.3
PYT-S-2907	1	152	Roseworthy	2014	4	0.697	4	5	4	6	6	6	2	49	4870	83.6	35.1	11.5
PYT-S-2243	1	153	Roseworthy	2014	2	0.714	4	7	2	3	5	7	1	57	4550	84.44	35	12.4
PYT-S-2150	1	154	Roseworthy	2014	2	0.592	4	6	4	5	3	6	2	50	4703.3	86.1	37.5	10.8
PYT-S-1463	1	155	Roseworthy	2014	1	0.566	5	6	4	5	4	5	2	59	5130	84.28	36.4	10.6
PYT-S-1386	1	156	Roseworthy	2014	2	0.57	4	3	8	8	4	5	4	38	4690	85.92	35.9	11.4
PYT-S-1994	1	157	Roseworthy	2014	2	0.67	6	4	2	5	4	5	2	54	4526.7	85.58	41.5	10.6
PYT-S-2084	1	158	Roseworthy	2014	4	0.649	2	3	9	9	3	4	4	38	3273.3	81.98	33.3	13.3
PYT-S-2277	1	159	Roseworthy	2014	4	0.686	3	6	5	7	6	6	2	48	5003.3	84.42	38.5	12.2
PYT-S-2175	1	160	Roseworthy	2014	2	0.703	5	4	3	6	5	7	1	48	5303.3	86.14	36.5	10.7
AYT-O-2031	1	161	Roseworthy	2014	2	0.756	5	4	NA	6	4	7	1	50	4876.7	84.84	35.6	11.4
PYT-S-1321	1	162	Roseworthy	2014	2	0.682	6	2	5	7	5	6	1	42	4963.3	86.5	38.7	12
PYT-S-2057	1	163	Roseworthy	2014	1	0.623	4	3	3	5	6	6	2	48	4946.7	84.08	33.8	13
PYT-S-2272	1	164	Roseworthy	2014	3	0.633	5	2	6	7	4	6	1	48	4806.7	82.32	43.1	12.7
PYT-S-1539	1	165	Roseworthy	2014	3	0.706	5	2	4	7	5	6	1	54	5490	84.24	33	12
PYT-S-1554	1	166	Roseworthy	2014	2	0.549	6	2	6	6	4	5	2	39	4806.7	81.34	33.4	13
PYT-S-2899	1	167	Roseworthy	2014	4	0.756	5	3	3	5	6	6	1	49	5733.3	82.7	34.9	11.3
PYT-S-1578	1	168	Roseworthy	2014	2	0.627	6	3	5	6	5	6	3	49	4813.3	84.02	32.6	12.4
PYT-S-1315	1	169	Roseworthy	2014	2	0.661	5	4	4	6	6	6	1	53	5173.3	86.5	38.3	11.8
PYT-S-1344	1	170	Roseworthy	2014	1	0.696	6	5	5	5	4	6	1	50	4760	82.76	36.2	11.2
PYT-S-1419	1	171	Roseworthy	2014	1	0.521	5	4	3	5	6	5	2	59	5113.3	85.82	35.2	11.3
AYT-O-2031	1	172	Roseworthy	2014	2	0.754	6	4	4	6	5	7	1	53	5473.3	86.06	35.8	10.6
PYT-S-1650	1	173	Roseworthy	2014	4	0.708	5	4	4	5	4	5	2	45	5156.7	84.52	34.1	11.4
PYT-S-2325	1	174	Roseworthy	2014	2	0.518	5	5	2	5	5	5	1	52	4640	83.92	39.3	11.5
PYT-S-2970	1	175	Roseworthy	2014	3	0.731	6	6	2	5	5	8	1	56	4710	84.26	28.9	11.9
PYT-S-2200	1	176	Roseworthy	2014	4	0.621	4	2	6	8	4	4	4	39	3790	84.34	32.6	12.2
PYT-S-1487	1	177	Roseworthy	2014	2	0.685	5	2	6	8	4	5	3	40	4160	84.02	30.3	12.9
PYT-S-1519	1	178	Roseworthy	2014	1	0.577	5	3	5	7	4	5	3	46	4623.3	81.88	38.2	12.2
PYT-S-1360	1	179	Roseworthy	2014	1	0.524	6	3	7	5	5	6	2	49	5530	84.62	37.6	11.2
PYT-S-1940	1	180	Roseworthy	2014	2	0.582	6	4	2	5	6	7	1	58	4710	85.56	33	12.5
PYT-S-1836	1	181	Roseworthy	2014	2	0.53	5	3	8	7	5	4	1	44	3336.7	80.06	32.3	13.2
PYT-S-2258	1	182	Roseworthy	2014	3	0.671	4	4	8	7	5	5	2	42	3596.7	84.58	32.7	13.1
AYT-O-2033	1	183	Roseworthy	2014	3	0.74	5	6	3	5	6	7	2	53	5196.7	84.64	37.3	10.7
PYT-S-1401	1	184	Roseworthy	2014	2	0.765	7	6	3	3	7	7	3	55	4236.7	84.72	33.8	11
PYT-S-1943	1	185	Roseworthy	2014	1	0.685	6	5	4	5	5	6	2	57	NA	NA	NA	NA
PYT-S-2897	1	186	Roseworthy	2014	2	0.683	2	5	3	6	4	6	4	48	4036.7	82.52	35.1	10.4
PYT-S-1304	1	187	Roseworthy	2014	3	0.671	5	6	1	4	6	6	2	57	3646.7	84.44	36.6	9.8
PYT-S-5817	1	188	Roseworthy	2014	2	0.826	5	5	5	5	5	7	2	56	4546.7	85.06	40.6	10.7
PYT-S-6017	1	189	Roseworthy	2014	4	0.77	7	6	2	5	6	7	2	52	4223.3	86.16	43.2	11.3
PYT-S-5939	1	190	Roseworthy	2014	1	0.621	6	6	6	5	5	5	5	54	3723.3	83.82	40.1	10.9
PYT-S-5964	1	191	Roseworthy	2014	1	0.617	6	5	5	7	6	7	2	61	4926.7	84.68	32.8	11
PYT-S-5821	1	192	Roseworthy	2014	1	0.759	5	6	5	6	7	6	2	62	4890	86.84	42	10.8
PYT-S-5967	1	193	Roseworthy	2014	3	0.695	5	4	3	4	6	6	2	49	4350	82.76	35.3	11.8
AYT-O-2062	1	194	Roseworthy	2014	3	0.816	7	5	2	6	6	8	2	57	4800	84.62	34.8	10.9
PYT-S-5584	1	195	Roseworthy	2014	2	0.66	6	2	8	7	6	6	4	42	4700	85.5	38.5	11.9
PYT-S-6260	1	196	Roseworthy	2014	2	0.742	5	5	7	6	5	7	5	60	5073.3	85.2	38.8	11.7
PYT-S-5582	1	197	Roseworthy	2014	4	0.708	6	3	7	7	5	7	4	45	4750	84.3	37.1	12.3
PYT-S-5510	1	198	Roseworthy	2014	4	0.767	6	4	7	4	6	7	1	52	5236.7	82.26	36.6	11.1
PYT-S-5503	1	199	Roseworthy	2014	4	0.743	6	3	5	5	5	7	2	49	5006.7	82.3	36.4	11
PYT-S-5605	1	200	Roseworthy	2014	1	0.686	6	3	6	7	6	5	3	51	5660	86.16	38.4	11.3
PYT-S-6261	1	201	Roseworthy	2014	2	0.717	5	6	4	5	7	7	4	65	5696.7	86.88	41.4	10.6
PYT-S-7199	1	202	Roseworthy	2014	2	0.581	6	5	6	8	6	6	2	59	5270	84.14	40.9	10.6
PYT-S-7200	1	203	Roseworthy	2014	2	0.595	6	4	3	7	6	6	1	58	5186.7	81.46	36.1	11.2
PYT-S-3432	1	204	Roseworthy	2014	3	0.794	6	4	4	5	5	7	1	48	5336.7	83.44	33.6	11.8
AYT-O-1994	1	205	Roseworthy	2014	2	0.744	NA	7	2	5	8	8	3	63	5050	85.38	41.7	11.7
PYT-S-5649	1	206	Roseworthy	2014	3	0.758	6	5	3	7	3	7	2	50	4870	84.92	35.5	11.6
PYT-S-2661	1	207	Roseworthy	2014	3	0.695	7	5	2	4	4	6	1	50	6013.3	86.18	36.8	11.4
PYT-S-3008	1	208	Roseworthy	2014	4	0.807	6	5	3	5	4	7	1	52	5936.7	84.2	39	11.1
PYT-S-3352	1	209	Roseworthy	2014	3	0.766	5	3	4	6	4	7	4	55	6143.3	85.4	40.1	11.2
PYT-S-3676	1	210	Roseworthy	2014	3	0.8	6	6	3	4	6	8	1	60	5763.3	84.04	33.1	11.5
PYT-S-2935	1	211	Roseworthy	2014	3	0.688	5	4	3	5	5	7	1	53	6106.7	86	35.5	11.3
PYT-S-2840	1	212	Roseworthy	2014	4	0.82	6	5	2	6	6	7	1	49	6103.3	84.22	37	10.5
PYT-S-3714	1	213	Roseworthy	2014	3	0.741	6	4	2	7	5	7	3	44	5470	83.44	35.5	10.8
PYT-S-2635	1	214	Roseworthy	2014	3	0.812	5	2	8	6	4	6	2	41	4800	84.2	41.4	11.2
PYT-S-5635	1	215	Roseworthy	2014	5	0.806	6	6	3	5	5	7	1	47	4763.3	82.64	36.2	11.8
AYT-O-2021	1	216	Roseworthy	2014	4	0.78	6	3	3	3	3	7	2	52	5506.7	84.68	34.2	11.1
PYT-S-3480	1	217	Roseworthy	2014	3	0.727	6	3	4	5	7	7	1	49	5653.3	83.9	38.7	11.1
PYT-S-5670	1	218	Roseworthy	2014	3	0.821	6	4	6	4	6	8	2	59	6270	85.3	40	10.8
PYT-S-3254	1	219	Roseworthy	2014	4	0.774	7	4	2	4	7	8	1	52	6083.3	85.08	42.4	10.8
PYT-S-3524	1	220	Roseworthy	2014	5	0.81	5	3	2	3	4	7	1	49	5810	85.24	39.3	10.5
PYT-S-3556	1	221	Roseworthy	2014	2	0.736	5	6	2	4	5	8	1	60	5886.7	84.48	43.2	10.9
PYT-S-3578	1	222	Roseworthy	2014	4	0.699	6	2	5	8	5	5	3	43	5673.3	88.18	42.4	11.1
PYT-S-2340	1	223	Roseworthy	2014	2	0.753	6	7	2	3	7	8	2	63	5726.7	86.48	47.4	11.4
PYT-S-2777	1	224	Roseworthy	2014	3	0.745	5	4	7	7	4	5	3	44	5110	85.28	36.1	10.6
PYT-S-3337	1	225	Roseworthy	2014	3	0.789	5	4	2	5	5	6	2	54	5843.3	86.2	42.5	10.7
PYT-S-3316	1	226	Roseworthy	2014	3	0.731	4	5	2	4	5	6	1	52	5440	86	42.2	10.4
AYT-O-2031	1	227	Roseworthy	2014	2	0.675	6	3	3	7	4	6	2	51	NA	87.7	39.9	10
PYT-S-3822	1	228	Roseworthy	2014	1	0.723	4	6	2	5	6	7	3	60	6096.7	85.8	39.1	10.2
PYT-S-3814	1	229	Roseworthy	2014	3	0.735	6	5	1	6	3	7	2	57	5706.7	85.62	32	10.1
PYT-S-2459	1	230	Roseworthy	2014	2	0.701	5	6	2	4	6	6	2	60	3556.7	85.7	47.4	12.8
PYT-S-3190	1	231	Roseworthy	2014	3	0.647	4	5	3	6	6	5	3	49	5280	83	38.8	9.6
PYT-S-3763	1	232	Roseworthy	2014	2	0.752	4	4	4	5	5	5	2	49	5780	84.42	40.4	9.7
PYT-S-3387	1	233	Roseworthy	2014	1	0.703	5	5	1	3	5	6	4	57	5126.7	84.7	32.7	9.1
PYT-S-2794	1	234	Roseworthy	2014	2	0.711	5	3	5	7	5	6	3	49	5003.3	86.04	44.8	11.1
PYT-S-5653	1	235	Roseworthy	2014	2	0.587	5	2	5	7	4	5	3	47	5003.3	86.14	41	11.1
PYT-S-5564	1	236	Roseworthy	2014	2	0.71	6	2	8	9	3	5	3	44	5660	85.34	39.3	11.4
PYT-S-3306	1	237	Roseworthy	2014	2	0.713	5	4	4	3	5	5	3	53	4966.7	86.42	47	10.6
AYT-O-2062	1	238	Roseworthy	2014	2	0.636	6	4	4	7	3	7	1	57	5480	84.88	37.7	10.3
AYT-O-1693	1	239	Roseworthy	2014	4	0.623	5	5	2	3	4	5	1	49	5386.7	85.74	43.5	9
AYT-O-1147	1	240	Roseworthy	2014	6	0.594	4	3	3	7	4	4	4	31	3263.3	79	36.7	11.9
AYT-O-0584	1	241	Roseworthy	2014	2	0.578	5	4	1	6	4	5	1	52	3803.3	86.26	38.5	11.1
AYT-O-1907	1	242	Roseworthy	2014	1	0.62	5	6	1	6	7	6	1	58	3570	84.34	43.8	9.7
AYT-O-1281	1	243	Roseworthy	2014	2	0.579	6	6	2	6	4	6	2	57	4233.3	85.52	36.6	10
AYT-O-1584	1	244	Roseworthy	2014	3	0.593	5	3	2	7	4	7	2	55	5280	84.32	36.6	11
AYT-O-0623	1	245	Roseworthy	2014	2	0.692	5	5	1	4	4	7	1	57	5256.7	86.12	40.3	10.8
AYT-O-1682	1	246	Roseworthy	2014	2	0.536	4	4	6	6	5	4	2	42	3953.3	81.96	40.1	10
AYT-S-0824	1	247	Roseworthy	2014	1	0.552	5	6	1	5	7	6	3	59	4780	86.7	44.1	9.3
AYT-O-1276	1	248	Roseworthy	2014	1	0.598	5	5	3	8	6	6	3	50	4676.7	84.32	34.7	10.5
AYT-O-2021	1	249	Roseworthy	2014	2	0.592	5	4	2	5	NA	5	3	49	4360	86.32	37	10
AYT-S-0480	1	250	Roseworthy	2014	1	0.622	6	5	8	7	4	6	2	49	4720	85.82	36.4	10
AYT-O-0625	1	251	Roseworthy	2014	2	0.633	5	5	2	4	3	6	2	56	4776.7	84.82	38	10.7
AYT-O-1192	1	252	Roseworthy	2014	2	0.574	4	5	2	5	3	6	2	58	4613.3	86.54	38.7	9.9
AYT-O-0032	1	253	Roseworthy	2014	2	0.527	5	6	1	6	4	6	1	59	4513.3	85.78	35.3	9.6
AYT-S-0103	1	254	Roseworthy	2014	1	0.539	5	4	9	7	6	5	1	55	4790	85.14	44.8	10.9
AYT-S-0834	1	255	Roseworthy	2014	3	0.568	5	4	3	6	5	5	1	48	5420	85.2	40.1	10.9
AYT-O-0027	1	256	Roseworthy	2014	2	0.615	6	6	2	6	4	7	1	58	4876.7	86.14	34.7	10.7
AYT-O-1945	1	257	Roseworthy	2014	2	0.494	4	3	2	6	4	4	2	49	4063.3	85.44	36.3	11.3
AYT-O-0821	1	258	Roseworthy	2014	1	0.483	6	7	1	5	5	5	1	49	4120	87.08	35.7	10.9
AYT-S-0274	1	259	Roseworthy	2014	2	0.474	5	6	7	6	5	5	2	48	4583.3	85.24	39.5	11
AYT-O-2062	1	260	Roseworthy	2014	2	0.624	7	5	3	7	5	7	1	55	5146.7	84.52	34.7	10.9
AYT-O-0803	1	261	Roseworthy	2014	2	0.539	6	6	4	6	4	5	3	43	3903.3	86.06	32.4	11.2
AYT-O-1578	1	262	Roseworthy	2014	3	0.54	5	5	5	7	5	4	2	41	4073.3	83.14	31.6	11.8
AYT-O-1940	1	263	Roseworthy	2014	2	0.547	6	3	2	6	5	6	2	57	4906.7	86.46	40.5	10.2
AYT-O-1969	1	264	Roseworthy	2014	2	0.572	6	3	3	7	3	6	2	46	5206.7	85.74	35.3	11.7
AYT-O-0428	1	265	Roseworthy	2014	2	0.509	6	7	3	5	4	5	3	49	4533.3	85.1	35.9	10.8
AYT-O-0837	1	266	Roseworthy	2014	3	0.564	7	3	3	4	4	5	2	44	4863.3	83.06	35.3	10.6
AYT-S-0825	1	267	Roseworthy	2014	1	0.528	4	6	3	4	6	6	2	61	5046.7	86.24	50.7	9.9
AYT-O-0780	1	268	Roseworthy	2014	6	0.534	5	3	6	6	4	3	1	42	3860	79.9	30.6	11.8
PYT-S-2636	1	269	Roseworthy	2014	2	0.532	5	2	8	8	6	4	3	42	5023.3	84.64	35.1	10.6
PYT-S-2673	1	270	Roseworthy	2014	2	0.534	6	5	2	4	6	5	2	53	5206.7	82.92	44.2	10.2
AYT-O-2008	1	271	Roseworthy	2014	5	0.582	7	3	3	5	3	4	3	NA	4663.3	82.76	38	11.3
PYT-S-2966	1	272	Roseworthy	2014	1	0.552	6	2	7	8	5	5	2	45	5163.3	85.42	41.2	11.1
PYT-S-2634	1	273	Roseworthy	2014	2	0.477	4	2	6	8	5	4	3	37	4713.3	87.16	36.1	10.6
PYT-S-3779	1	274	Roseworthy	2014	2	0.457	4	3	3	4	5	5	3	50	4823.3	84.44	39.6	10.3
PYT-S-3747	1	275	Roseworthy	2014	2	0.438	4	5	5	4	3	5	2	54	4896.7	85.1	47.5	10
PYT-S-3596	1	276	Roseworthy	2014	3	0.523	5	2	5	4	5	5	2	48	4840	85.58	45.2	10.2
PYT-S-2519	1	277	Roseworthy	2014	2	0.385	5	3	2	5	3	4	1	58	4356.7	84.72	47.8	10.5
PYT-S-3731	1	278	Roseworthy	2014	2	0.469	5	4	3	6	4	5	1	50	4686.7	84.64	44.3	11
PYT-S-3414	1	279	Roseworthy	2014	2	0.603	5	6	2	6	4	6	1	50	5666.7	85.9	36.2	10.7
PYT-S-3110	1	280	Roseworthy	2014	2	0.526	6	2	5	7	5	5	2	45	4850	84.16	38.6	10.5
PYT-S-2576	1	281	Roseworthy	2014	1	0.513	4	5	4	4	7	6	2	59	4283.3	83.94	41	11
AYT-O-2048	1	282	Roseworthy	2014	2	0.591	5	2	4	4	3	5	2	51	4540	86.82	43.1	10.1
PYT-S-2841	1	283	Roseworthy	2014	1	0.542	4	3	7	7	4	6	1	48	5520	85.8	41.7	10.7
PYT-S-3761	1	284	Roseworthy	2014	2	0.545	4	3	5	8	4	6	1	46	5630	84.2	40.9	9.7
PYT-S-3264	1	285	Roseworthy	2014	1	0.459	4	6	2	3	5	6	3	53	5226.7	87.72	45.9	10
PYT-S-5453	1	286	Roseworthy	2014	3	0.521	5	4	4	6	4	5	3	55	5023.3	86.82	43.4	10.8
PYT-S-3745	1	287	Roseworthy	2014	2	0.485	3	7	3	4	4	6	3	59	5250	85.8	46.9	9.9
PYT-S-2462	1	288	Roseworthy	2014	3	0.489	5	2	3	5	5	4	1	45	4870	85.68	46.9	11.8
PYT-S-3230	1	289	Roseworthy	2014	3	0.526	6	2	3	6	6	6	1	43	5370	86.6	40.7	10.4
PYT-S-3802	1	290	Roseworthy	2014	1	0.555	4	3	5	5	5	5	2	52	5003.3	86.48	36.7	10.6
PYT-S-2708	1	291	Roseworthy	2014	1	0.501	6	4	3	4	5	6	2	51	5006.7	85.62	38.5	9.9
PYT-S-3661	1	292	Roseworthy	2014	2	0.611	5	4	2	4	5	6	1	57	5083.3	87	41.5	10.6
AYT-O-2021	1	293	Roseworthy	2014	3	0.429	5	3	2	4	3	4	3	48	4600	86.58	40.2	10.2
PYT-S-3179	1	294	Roseworthy	2014	1	0.523	5	7	1	4	4	7	1	60	4666.7	83.3	45.4	10.6
PYT-S-3101	1	295	Roseworthy	2014	2	0.457	6	2	5	7	4	4	3	41	5016.7	83.96	40.4	10.3
PYT-S-2647	1	296	Roseworthy	2014	3	0.532	5	2	4	6	6	5	1	49	5013.3	84.6	36.1	10.9
PYT-S-3813	1	297	Roseworthy	2014	2	0.49	5	3	5	6	6	6	1	54	5333.3	86.32	37.9	9.9
PYT-S-3181	1	298	Roseworthy	2014	2	0.582	5	6	3	7	5	7	3	58	5133.3	83.98	46.2	10.9
PYT-S-2659	1	299	Roseworthy	2014	1	0.418	4	4	3	5	4	5	1	49	4880	86.78	43.6	9.8
PYT-S-3804	1	300	Roseworthy	2014	2	0.591	5	2	4	6	4	5	1	50	5540	85.82	37.2	10.4
PYT-S-3120	1	301	Roseworthy	2014	3	0.454	6	2	3	7	4	5	3	38	5176.7	85.52	35.7	10.5
PYT-S-2877	1	302	Roseworthy	2014	1	0.409	4	3	5	6	4	4	2	52	5263.3	85.86	42.5	9.8
PYT-S-3338	1	303	Roseworthy	2014	1	0.498	5	4	2	6	5	5	3	50	5510	86.54	43.6	9.8
AYT-O-2008	1	304	Roseworthy	2014	5	0.555	7	2	2	4	3	4	3	44	5396.7	87.02	41.1	9.4
PYT-S-6876	1	305	Roseworthy	2014	2	0.483	6	3	6	7	5	5	2	46	5226.7	86.12	38.4	10.3
PYT-S-7270	1	306	Roseworthy	2014	3	0.551	5	3	4	5	4	5	2	46	5246.7	86.62	44.7	9.9
PYT-S-6523	1	307	Roseworthy	2014	2	0.474	5	3	3	4	5	5	2	51	4960	86.16	44.4	9.1
PYT-S-6822	1	308	Roseworthy	2014	1	0.5	6	7	2	3	5	6	5	55	4746.7	85.78	43	9.5
PYT-S-7134	1	309	Roseworthy	2014	1	0.501	4	5	2	6	5	6	2	57	5293.3	85.74	39.8	9.9
PYT-S-6406	1	310	Roseworthy	2014	1	0.537	4	4	4	4	6	5	1	50	5806.7	83.54	42.2	9.2
PYT-S-6757	1	311	Roseworthy	2014	1	0.482	5	4	3	5	5	4	2	44	5480	86.68	40.5	9.3
PYT-S-7122	1	312	Roseworthy	2014	1	0.469	4	5	1	4	6	6	4	57	5006.7	87.56	45.3	9.5
PYT-S-6434	1	313	Roseworthy	2014	1	0.462	5	4	3	6	4	4	3	47	5380	87.9	44.1	9.5
PYT-S-6754	1	314	Roseworthy	2014	1	0.493	5	3	6	7	4	4	3	45	5186.7	86.8	45	10.4
AYT-O-2033	1	315	Roseworthy	2014	2	0.48	5	4	3	4	5	5	2	49	5280	86.62	42.9	9.4
PYT-S-6418	1	316	Roseworthy	2014	1	0.548	4	5	4	6	4	5	1	49	5313.3	87.64	43.8	9.5
PYT-S-6740	1	317	Roseworthy	2014	1	0.536	5	5	3	6	5	6	2	56	5263.3	87.74	42.9	10.2
PYT-S-7049	1	318	Roseworthy	2014	1	0.47	4	3	5	7	6	5	1	53	5203.3	86.62	46.4	10.8
PYT-S-6347	1	319	Roseworthy	2014	2	0.561	5	2	7	9	6	5	1	46	5920	85.1	46.8	10.7
PYT-S-6671	1	320	Roseworthy	2014	2	0.485	5	4	3	3	5	6	1	56	5720	86.38	42.9	9
PYT-S-6968	1	321	Roseworthy	2014	3	0.536	6	4	3	3	3	4	1	44	5173.3	86.36	38.7	NA
PYT-S-7346	1	322	Roseworthy	2014	1	0.569	6	5	1	3	6	5	2	59	4113.3	86.94	45.4	10.8
PYT-S-6586	1	323	Roseworthy	2014	1	0.46	5	4	2	4	4	5	1	50	4976.7	85.92	42.2	8.6
PYT-S-6961	1	324	Roseworthy	2014	3	0.48	3	3	4	5	3	3	2	37	4896.7	84.72	36.3	9
PYT-S-7339	1	325	Roseworthy	2014	1	0.438	6	6	1	4	5	6	2	58	4143.3	86.96	46.2	10.4
AYT-O-2021	1	326	Roseworthy	2014	3	0.497	5	2	1	4	3	4	3	47	4706.7	86.4	39.3	10
PYT-S-6927	1	327	Roseworthy	2014	1	0.506	5	5	3	6	6	5	1	54	5316.7	85.14	44.7	9.5
PYT-S-7308	1	328	Roseworthy	2014	1	0.468	5	3	5	7	4	4	2	48	6113.3	86.88	44.6	10.2
PYT-S-6541	1	329	Roseworthy	2014	1	0.497	3	4	6	5	5	5	3	59	4153.3	85.72	49.3	10.2
PYT-S-6913	1	330	Roseworthy	2014	2	0.488	3	4	3	5	4	4	2	50	4390	85.28	44.3	10.5
PYT-S-7299	1	331	Roseworthy	2014	2	0.465	4	3	3	6	4	4	3	51	4566.7	85.48	48.8	10.2
PYT-S-6527	1	332	Roseworthy	2014	1	0.499	3	4	3	5	4	5	2	58	4576.7	86.78	48.6	9.9
PYT-S-6889	1	333	Roseworthy	2014	2	0.54	5	3	7	8	4	5	3	51	5526.7	86.28	45.4	NA
PYT-S-7287	1	334	Roseworthy	2014	1	0.551	4	4	3	4	4	5	3	48	5460	87.64	48.6	9.8
PYT-S-6552	1	335	Roseworthy	2014	2	0.467	4	4	3	3	4	5	2	49	5493.3	85.12	43.1	9.3
PYT-S-6854	1	336	Roseworthy	2014	1	0.493	5	5	2	5	5	5	1	52	5120	86.6	38.3	10.1
AYT-O-1994	1	337	Roseworthy	2014	1	0.459	4	6	2	4	7	5	2	61	4163.3	85.42	48.1	10.9
PYT-S-6456	1	338	Roseworthy	2014	2	0.49	6	3	6	7	5	5	1	49	4860	85.62	43.2	10.4
PYT-S-6752	1	339	Roseworthy	2014	2	0.483	5	3	3	6	5	5	2	48	4876.7	85.2	41.1	10.6
PYT-S-7066	1	340	Roseworthy	2014	2	0.472	5	5	3	5	6	6	2	57	4986.7	86.74	42.7	10.4
PYT-S-6375	1	341	Roseworthy	2014	3	0.595	6	2	4	7	3	6	3	44	5413.3	86.2	41.2	11.4
PYT-S-6693	1	342	Roseworthy	2014	2	0.663	4	4	2	4	4	7	1	55	5830	84.44	37.4	9.6
PYT-S-6965	1	343	Roseworthy	2014	3	0.6	5	4	1	3	4	7	1	47	6150	84.22	39.4	9.1
PYT-S-7345	1	344	Roseworthy	2014	2	0.555	5	5	1	5	5	7	1	57	4850	86.82	34.3	10.5
PYT-S-6623	1	345	Roseworthy	2014	3	0.576	5	3	5	4	4	6	1	51	5756.7	84.92	38.7	9.4
PYT-S-6929	1	346	Roseworthy	2014	2	0.553	4	5	4	5	4	6	1	49	5106.7	83.46	40.1	9.3
PYT-S-7325	1	347	Roseworthy	2014	3	0.571	5	4	4	5	5	6	1	49	5466.7	84.12	39.4	9.1
AYT-O-2048	1	348	Roseworthy	2014	2	0.592	7	3	5	4	4	6	1	50	5170	85.66	40.6	10
PYT-S-6928	1	349	Roseworthy	2014	3	0.579	4	4	5	6	5	6	2	49	5033.3	86.52	44.4	10.1
PYT-S-7286	1	350	Roseworthy	2014	2	0.574	5	4	6	6	4	5	2	49	5193.3	85.78	46.3	10.6
PYT-S-3957	1	351	Roseworthy	2014	2	0.476	5	3	4	5	2	4	4	38	4716.7	84.76	35.2	10.8
PYT-S-4192	1	352	Roseworthy	2014	3	0.537	3	2	7	8	3	4	3	38	4410	83.12	32.1	10.4
PYT-S-4384	1	353	Roseworthy	2014	4	0.579	6	3	3	6	4	5	1	45	5313.3	85.84	41.4	9
PYT-S-4633	1	354	Roseworthy	2014	3	0.629	5	3	3	7	4	5	1	47	4886.7	86.98	35.4	10.1
PYT-S-4892	1	355	Roseworthy	2014	3	0.523	5	3	6	6	4	5	5	37	4523.3	85.86	36	10
PYT-S-5132	1	356	Roseworthy	2014	2	0.56	5	3	2	5	4	5	1	48	5303.3	86.22	38.6	9.6
PYT-S-5355	1	357	Roseworthy	2014	2	0.514	6	3	6	7	3	5	4	43	5393.3	84.52	38.3	9.8
AYT-O-0750	1	358	Roseworthy	2014	4	0.599	5	2	3	6	2	4	3	47	4763.3	86.16	37.9	10.6
AYT-O-2048	1	359	Roseworthy	2014	2	0.483	7	3	3	5	3	5	2	51	5360	85.9	41.4	10
AYT-O-1926	1	360	Roseworthy	2014	1	0.49	5	4	3	6	5	4	1	49	5073.3	85.42	38.8	10
AYT-O-1037	1	361	Roseworthy	2014	6	0.581	5	3	7	9	2	3	3	37	4200	81.52	30.1	12
AYT-O-1454	1	362	Roseworthy	2014	2	0.551	4	4	4	7	5	6	2	58	4966.7	86.18	44.3	10.5
AYT-O-1734	1	363	Roseworthy	2014	2	0.493	8	4	2	3	5	6	1	53	4433.3	85.72	43.5	10.6
AYT-S-0508	1	364	Roseworthy	2014	3	0.609	6	4	2	4	4	6	1	48	5340	84.58	39	10.1
AYT-S-0174	1	365	Roseworthy	2014	2	0.547	5	5	7	8	5	6	5	40	4916.7	85.94	39.7	11.8
AYT-O-1459	1	366	Roseworthy	2014	1	0.458	3	6	4	6	6	6	2	56	4840	83.62	34.1	11.4
AYT-O-0856	1	367	Roseworthy	2014	2	0.571	6	4	2	4	3	6	1	52	5276.7	83.26	31	11.4
AYT-S-0137	1	368	Roseworthy	2014	4	0.632	3	3	5	5	3	5	2	43	4806.7	81.38	33.1	11.6
AYT-O-1736	1	369	Roseworthy	2014	2	0.479	5	3	5	6	3	5	1	48	5066.7	83.74	41.3	11.2
AYT-O-2031	1	370	Roseworthy	2014	1	0.514	5	3	6	7	4	5	1	48	4963.3	87.08	37.2	11
AYT-S-0619	1	371	Roseworthy	2014	1	0.518	6	2	2	5	3	5	1	54	5030	85.22	41.2	10.6
AYT-S-0744	1	372	Roseworthy	2014	2	0.697	6	3	3	7	5	6	1	55	5123.3	81.88	33.4	11.1
AYT-O-1229	1	373	Roseworthy	2014	4	0.597	6	5	4	7	4	6	1	47	4376.7	83.14	31.6	12
AYT-S-0536	1	374	Roseworthy	2014	3	0.693	4	2	8	7	4	6	1	49	5673.3	84.24	36.8	11.3
AYT-O-1458	1	375	Roseworthy	2014	2	0.516	4	3	3	4	4	5	2	51	4596.7	81.78	34.3	11.3
AYT-O-0855	1	376	Roseworthy	2014	3	0.596	5	4	2	3	3	5	2	43	4236.7	83.3	31.4	11.8
AYT-S-0384	1	377	Roseworthy	2014	3	0.662	5	4	2	5	3	6	1	51	4723.3	84.7	31.5	10.3
AYT-O-0949	1	378	Roseworthy	2014	4	0.673	7	3	1	4	3	6	2	48	4753.3	86	44.8	10.8
AYT-O-0637	1	379	Roseworthy	2014	3	0.461	5	5	1	4	2	5	1	51	4186.7	82.54	35.6	11.5
AYT-O-1787	1	380	Roseworthy	2014	2	0.635	4	6	2	5	4	7	1	58	5323.3	84.56	38.6	10.8
AYT-O-2021	1	381	Roseworthy	2014	3	0.631	5	4	2	3	4	6	2	49	4650	83.92	33.4	11.1
AYT-S-0531	1	382	Roseworthy	2014	2	0.629	6	3	5	8	5	6	5	43	4766.7	84.02	38.3	10.8
AYT-O-0664	1	383	Roseworthy	2014	3	0.675	7	7	1	5	5	6	2	52	3713.3	84.14	38.2	11.2
AYT-O-0870	1	384	Roseworthy	2014	5	0.569	3	4	2	6	1	4	4	39	3790	83.36	30.1	12.7
AYT-S-0532	1	385	Roseworthy	2014	3	0.733	6	3	5	7	3	5	3	40	3920	82.5	34.6	11.8
AYT-O-0879	1	386	Roseworthy	2014	3	0.693	4	3	2	6	2	5	1	42	4043.3	84.36	34.5	11.7
AYT-S-0720	1	387	Roseworthy	2014	3	0.696	4	3	6	6	6	5	2	48	5113.3	85.28	36.4	10.9
PYT-S-6114	1	388	Roseworthy	2014	4	0.782	6	6	3	4	4	6	1	49	5280	86.92	40.9	10.1
PYT-S-3922	1	389	Roseworthy	2014	1	0.689	5	8	2	4	8	7	4	61	4740	86.02	42.2	10.9
PYT-S-4239	1	390	Roseworthy	2014	2	0.642	5	4	5	7	4	5	4	39	4003.3	83.36	33.2	11.8
PYT-S-4416	1	391	Roseworthy	2014	3	0.623	5	4	6	7	5	6	2	43	4273.3	82.1	30.9	12
AYT-O-1994	1	392	Roseworthy	2014	1	0.656	5	7	2	4	8	7	3	59	4946.7	85.4	40.7	11.2
PYT-S-4890	1	393	Roseworthy	2014	2	0.666	3	5	8	7	4	6	4	41	4090	86.22	35.2	11.8
PYT-S-7401	1	394	Roseworthy	2014	2	0.692	5	7	1	3	4	7	2	52	4740	84.92	35	10.6
PYT-S-5370	1	395	Roseworthy	2014	3	0.749	6	6	6	5	5	7	2	52	4680	83.62	33.8	12
PYT-S-5743	1	396	Roseworthy	2014	2	0.716	6	5	7	5	5	7	1	50	5316.7	84.64	40.4	11.1
PYT-S-6083	1	397	Roseworthy	2014	4	0.83	5	4	5	4	4	8	1	50	6110	85.4	41.5	10.6
PYT-S-3851	1	398	Roseworthy	2014	1	0.676	6	6	4	4	5	7	2	56	5053.3	86.3	46.5	10.9
PYT-S-4090	1	399	Roseworthy	2014	2	0.67	6	4	4	4	6	7	1	56	5693.3	85	37.7	10.4
PYT-S-4291	1	400	Roseworthy	2014	1	0.635	5	6	3	4	5	7	2	53	5580	86.8	39.2	10.2
PYT-S-4513	1	401	Roseworthy	2014	1	0.538	7	4	4	6	4	6	1	49	5126.7	84.04	40.6	10.3
PYT-S-4786	1	402	Roseworthy	2014	1	0.65	5	4	8	8	3	6	3	38	4190	83.32	32.9	10.7
AYT-O-2048	1	403	Roseworthy	2014	2	0.688	8	3	5	4	3	7	1	52	4550	84.8	40.3	10.5
PYT-S-5176	1	404	Roseworthy	2014	2	0.78	5	7	9	6	4	7	4	51	5033.3	85.78	41.9	11.7
PYT-S-5372	1	405	Roseworthy	2014	3	0.772	5	4	6	5	3	7	1	53	5626.7	85.26	36.9	10
PYT-S-5895	1	406	Roseworthy	2014	2	0.695	5	6	5	5	6	7	2	54	5473.3	85.98	43.6	10.5
PYT-S-6220	1	407	Roseworthy	2014	3	0.675	6	3	2	4	4	8	1	54	5626.7	83.88	35.8	10.1
PYT-S-4094	1	408	Roseworthy	2014	1	0.491	5	4	6	8	5	6	3	47	4633.3	83.42	39	11.2
PYT-S-4349	1	409	Roseworthy	2014	2	0.651	6	4	5	6	4	7	1	56	4760	84.46	37.7	10.7
PYT-S-4540	1	410	Roseworthy	2014	1	0.685	5	3	7	7	3	5	3	48	4963.3	86.24	41.4	10.3
PYT-S-4673	1	411	Roseworthy	2014	2	0.668	7	4	5	5	6	7	1	51	5196.7	85.18	32.7	11.2
PYT-S-4967	1	412	Roseworthy	2014	3	0.774	6	3	4	5	7	8	1	49	5636.7	85.12	36	10.6
PYT-S-5150	1	413	Roseworthy	2014	1	0.658	5	5	3	4	6	6	4	46	3383.3	86.78	36.8	10.5
AYT-O-2031	1	414	Roseworthy	2014	2	0.705	6	3	5	7	4	7	2	50	4436.7	86.7	36.8	10.3
PYT-S-5827	1	415	Roseworthy	2014	4	0.729	6	2	4	7	3	6	1	43	5183.3	83.66	31.9	11.4
PYT-S-7449	1	416	Roseworthy	2014	2	0.674	4	6	5	6	4	6	2	53	4893.3	85.6	45.2	9.3
PYT-S-3960	1	417	Roseworthy	2014	2	0.619	4	4	6	7	4	5	4	42	3900	84.88	37.6	10.9
PYT-S-4212	1	418	Roseworthy	2014	2	0.744	5	4	4	7	3	6	3	51	4370	85.38	40.8	10.7
PYT-S-4471	1	419	Roseworthy	2014	2	0.652	5	4	5	6	3	6	4	45	4243.3	85.42	37.4	11.1
PYT-S-4676	1	420	Roseworthy	2014	5	0.814	5	1	6	7	4	6	2	41	4576.7	83.7	28.6	12.6
PYT-S-4945	1	421	Roseworthy	2014	2	0.734	5	3	5	5	5	7	1	58	5666.7	85.82	40.6	10.3
PYT-S-5139	1	422	Roseworthy	2014	2	0.687	5	4	3	6	6	6	1	49	4970	86.14	44.3	10.3
PYT-S-5325	1	423	Roseworthy	2014	2	0.685	6	6	4	4	5	6	2	51	4646.7	86.24	46.5	9.1
PYT-S-5745	1	424	Roseworthy	2014	2	0.715	5	6	5	3	6	5	2	49	4316.7	85.68	46.6	10.4
AYT-O-2008	1	425	Roseworthy	2014	4	0.696	7	4	3	4	3	6	2	45	4780	85.42	37.3	10.7
PYT-S-3894	1	426	Roseworthy	2014	3	0.776	4	7	3	4	4	7	1	52	4790	85.24	43.5	10.2
PYT-S-4047	1	427	Roseworthy	2014	2	0.64	4	4	8	6	5	6	2	47	4443.3	83.78	35.5	10.5
PYT-S-4278	1	428	Roseworthy	2014	3	0.727	5	5	5	7	7	8	1	53	5263.3	86.56	35.9	11.7
PYT-S-4479	1	429	Roseworthy	2014	2	0.71	6	3	7	7	4	7	2	46	5076.7	86.76	40.6	10.9
PYT-S-4689	1	430	Roseworthy	2014	2	0.772	6	5	3	5	7	8	1	59	5170	86.78	34.1	10.6
PYT-S-4940	1	431	Roseworthy	2014	4	0.814	5	4	6	5	5	8	1	51	5070	85.02	30.5	11.2
PYT-S-5164	1	432	Roseworthy	2014	2	0.713	5	7	6	4	5	6	3	53	3960	85.98	47	11.9
PYT-S-5340	1	433	Roseworthy	2014	1	0.68	5	6	7	5	7	7	3	57	4913.3	85.5	45	10.5
PYT-S-5793	1	434	Roseworthy	2014	1	0.718	6	6	7	6	6	7	3	59	4536.7	87.58	49	11.9
PYT-S-6210	1	435	Roseworthy	2014	2	0.731	6	7	6	3	6	8	1	58	4996.7	84.06	38.5	11.2
AYT-O-2008	1	436	Roseworthy	2014	4	0.835	8	3	3	6	4	7	3	45	5300	84.26	36.7	11.7
PYT-S-4231	1	437	Roseworthy	2014	1	0.595	6	5	8	5	5	6	5	50	3780	84.8	45.3	10.6
PYT-S-4427	1	438	Roseworthy	2014	4	0.843	6	4	3	7	5	7	2	49	5530	85.16	42.1	11.4
PYT-S-7383	1	439	Roseworthy	2014	2	0.652	3	3	7	7	6	6	3	49	5110	86.26	43.8	11.3
PYT-S-4863	1	440	Roseworthy	2014	1	0.62	5	2	7	8	5	5	3	41	4450	82.5	36.4	12
PYT-S-5074	1	441	Roseworthy	2014	2	0.761	6	5	3	5	4	7	1	59	5263.3	83.62	31.1	10
PYT-S-5315	1	442	Roseworthy	2014	2	0.675	4	4	5	6	4	5	2	50	5073.3	85.22	42	10
PYT-S-5810	1	443	Roseworthy	2014	2	0.639	6	2	9	9	5	6	3	44	5376.7	87.84	41.8	11.6
PYT-S-6189	1	444	Roseworthy	2014	1	0.595	5	3	6	6	3	5	5	44	4000	84.76	36.6	11.1
PYT-S-4078	1	445	Roseworthy	2014	2	0.663	4	5	3	6	6	6	2	51	5473.3	83.22	36.2	10.8
PYT-S-4248	1	446	Roseworthy	2014	3	0.731	5	3	8	7	3	5	4	44	4690	85.6	41.4	9.7
AYT-O-2033	1	447	Roseworthy	2014	2	0.674	5	4	4	5	4	6	1	52	5403.3	86.96	43.2	9.8
PYT-S-4620	1	448	Roseworthy	2014	3	0.783	5	5	3	5	6	7	2	50	5696.7	87.86	44.1	10.2
PYT-S-4768	1	449	Roseworthy	2014	2	0.788	5	6	5	3	6	8	1	59	5240	84.9	32.4	10.6
PYT-S-5099	1	450	Roseworthy	2014	3	0.793	5	4	6	6	7	7	2	46	4736.7	84.3	38.8	10.2
PYT-S-5282	1	451	Roseworthy	2014	3	0.733	6	4	6	4	6	8	3	49	NA	85.02	39	11.2
PYT-S-5771	1	452	Roseworthy	2014	2	0.714	5	4	3	4	7	7	1	51	5236.7	83.94	40	9.9
PYT-S-7455	1	453	Roseworthy	2014	3	0.756	5	4	4	6	5	7	1	49	5406.7	86.28	33.8	9.7
PYT-S-4032	1	454	Roseworthy	2014	2	0.74	4	4	4	5	5	6	4	49	5323.3	83.12	33.7	9.9
PYT-S-4222	1	455	Roseworthy	2014	3	0.74	5	4	6	5	4	6	2	48	5066.7	85.04	35.6	10
PYT-S-4546	1	456	Roseworthy	2014	2	0.665	6	4	4	6	4	7	1	57	5063.3	85.26	34.4	10.4
PYT-S-4713	1	457	Roseworthy	2014	3	0.828	6	4	4	6	6	8	1	59	5696.7	83.64	40.2	11.8
AYT-O-2021	1	458	Roseworthy	2014	4	0.749	6	3	2	4	3	6	1	50	4593.3	83.94	32.1	11
PYT-S-5105	1	459	Roseworthy	2014	4	0.769	5	5	4	7	7	7	3	47	5660	84.18	34.1	12.5
PYT-S-5295	1	460	Roseworthy	2014	3	0.763	7	4	3	4	7	8	1	55	5730	83.78	35.5	10.4
PYT-S-5438	1	461	Roseworthy	2014	3	0.721	7	3	4	5	6	7	1	48	5560	84.34	34.8	10.6
PYT-S-6048	1	462	Roseworthy	2014	4	0.72	6	2	3	7	4	6	1	48	5570	84.68	34.7	10.2
PYT-S-3873	1	463	Roseworthy	2014	2	0.683	6	3	7	7	5	6	3	45	5143.3	83.62	31.4	10.2
PYT-S-4105	1	464	Roseworthy	2014	2	0.663	5	3	6	6	5	7	1	57	5400	84.02	30.5	10.4
PYT-S-4294	1	465	Roseworthy	2014	2	0.678	6	3	7	5	5	7	2	57	5350	86.84	42.3	11.2
PYT-S-4484	1	466	Roseworthy	2014	2	0.648	8	2	8	7	5	6	3	45	5426.7	86.72	43.1	10.5
PYT-S-4661	1	467	Roseworthy	2014	2	0.715	6	2	6	8	6	8	1	54	6203.3	86.5	45.6	11.3
PYT-S-4885	1	468	Roseworthy	2014	3	0.772	6	2	5	6	4	8	1	55	6476.7	83.74	29.9	10.9
AYT-O-2031	1	469	Roseworthy	2014	3	0.715	6	2	5	8	5	8	1	49	5630	85.42	34.5	11.3
PYT-S-5444	1	470	Roseworthy	2014	2	0.62	6	3	8	6	5	6	2	45	4853.3	85.66	33.2	11.3
PYT-S-6044	1	471	Roseworthy	2014	2	0.639	5	3	2	6	3	7	2	48	5470	84.7	35.4	11
PYT-S-6202	1	472	Roseworthy	2014	2	0.717	6	5	5	4	5	9	1	54	5646.7	82.98	37	11.1
PYT-S-4233	1	473	Roseworthy	2014	1	0.566	6	6	8	6	6	6	4	49	4876.7	82.72	42.7	10.9
PYT-S-4812	1	474	Roseworthy	2014	3	0.699	6	5	3	6	5	7	1	46	4863.3	83.1	36	12.4
PYT-S-7404	1	475	Roseworthy	2014	2	0.645	6	4	5	6	6	7	1	53	5646.7	84.78	39.5	10.3
PYT-S-5973	1	476	Roseworthy	2014	3	0.713	7	6	2	5	5	8	2	53	4193.3	83.72	34.2	10.1
AYT-O-2062	2	1	Roseworthy	2014	2	0.765	7	6	3	7	5	8	1	59	5303.3	82.88	31.9	12.1
AYT-O-0687	2	2	Roseworthy	2014	5	0.725	4	7	4	6	3	7	2	48	4433.3	81.84	32.2	11.9
AYT-S-0668	2	3	Roseworthy	2014	3	0.692	5	5	6	8	5	7	2	49	5870	84.66	37	11.2
AYT-O-1799	2	4	Roseworthy	2014	3	0.7	5	7	5	6	6	7	2	60	5600	84.82	44.8	10.9
AYT-O-1635	2	5	Roseworthy	2014	2	0.641	4	6	2	6	4	8	1	58	5326.7	83.98	41.7	12
AYT-O-1853	2	6	Roseworthy	2014	3	0.684	5	7	4	6	6	7	1	57	5083.3	84.46	37.5	10.7
AYT-O-1118	2	7	Roseworthy	2014	3	0.67	7	6	4	7	7	8	1	57	5083.3	82.84	38.1	11.4
AYT-O-1857	2	8	Roseworthy	2014	3	0.674	6	7	2	7	5	8	1	59	5110	81.54	29	11.8
AYT-O-0910	2	9	Roseworthy	2014	4	0.787	7	8	3	6	5	8	4	57	4780	82.26	31.9	11.3
AYT-O-0902	2	10	Roseworthy	2014	5	0.707	8	6	2	5	5	8	1	51	4710	83.8	38.4	11.9
AYT-S-0671	2	11	Roseworthy	2014	4	0.776	5	6	5	7	6	7	1	53	5026.7	82.28	38.6	12.4
AYT-O-2062	2	12	Roseworthy	2014	3	0.718	7	5	2	7	4	9	1	58	5306.7	83.58	32.6	11.7
AYT-O-0681	2	13	Roseworthy	2014	5	0.605	5	5	1	6	3	6	3	51	4083.3	83	27.4	12.6
AYT-S-0213	2	14	Roseworthy	2014	3	0.622	5	6	5	8	5	7	2	53	5303.3	81.42	38	13.1
AYT-S-0212	2	15	Roseworthy	2014	3	0.715	5	7	3	7	6	9	2	65	5390	83.66	39.3	12.2
AYT-O-1342	2	16	Roseworthy	2014	4	0.754	6	5	3	7	4	7	1	51	5283.3	81.56	32.1	11.2
AYT-O-1615	2	17	Roseworthy	2014	2	0.706	6	6	3	3	4	7	2	54	4920	83.78	39	11.1
AYT-O-1329	2	18	Roseworthy	2014	2	0.491	6	5	8	6	4	8	3	57	5410	85.7	40.3	11.2
AYT-O-0905	2	19	Roseworthy	2014	5	0.697	7	7	7	6	6	8	3	54	5353.3	81.44	38.4	11.4
AYT-S-0677	2	20	Roseworthy	2014	5	0.717	5	6	5	6	5	8	1	54	5610	80.44	36.2	11.6
AYT-O-1443	2	21	Roseworthy	2014	2	0.669	6	6	4	4	4	8	2	54	4853.3	77.44	31	12.2
AYT-O-0980	2	22	Roseworthy	2014	2	0.611	7	5	2	5	5	8	2	60	5920	84.82	41.2	11.5
AYT-O-2062	2	23	Roseworthy	2014	3	0.764	7	5	4	7	3	9	1	58	5100	82.68	32.4	11.6
AYT-S-0670	2	24	Roseworthy	2014	3	0.678	5	4	7	8	5	7	1	49	5790	84.1	40.8	12.3
AYT-O-0500	2	25	Roseworthy	2014	4	0.629	6	7	3	6	4	8	1	54	4736.7	81.5	29	13
AYT-O-1351	2	26	Roseworthy	2014	3	0.705	6	7	3	6	7	8	2	58	5916.7	82.74	30	11.7
AYT-O-1345	2	27	Roseworthy	2014	3	0.664	7	7	7	5	4	9	2	58	3656.7	NA	NA	12.6
AYT-O-0008	2	28	Roseworthy	2014	4	0.642	6	5	1	6	5	8	1	60	5183.3	86.7	34.8	12.3
AYT-O-1104	2	29	Roseworthy	2014	5	0.665	7	2	3	7	6	6	2	44	5496.7	82.14	31.3	13.5
AYT-O-0018	2	30	Roseworthy	2014	3	0.559	7	5	1	5	3	8	2	56	5316.7	84.08	28.4	12.8
PYT-S-0260	2	31	Roseworthy	2014	4	0.53	5	4	6	8	4	6	3	48	4716.7	81.94	32.1	12.5
PYT-S-0164	2	32	Roseworthy	2014	2	0.466	5	6	5	5	6	6	4	48	4900	84.24	34.1	11.8
PYT-S-0186	2	33	Roseworthy	2014	3	0.637	5	4	4	6	7	7	2	57	4666.7	83.18	33.9	11.5
AYT-O-2008	2	34	Roseworthy	2014	6	0.732	8	3	2	6	5	7	2	47	5603.3	83.3	37.2	11.9
PYT-S-0242	2	35	Roseworthy	2014	4	0.421	5	4	4	8	5	5	7	53	5500	86.28	40.3	10.8
PYT-S-0268	2	36	Roseworthy	2014	1	0.554	5	7	4	6	6	8	3	66	5430	86.24	43	11.2
PYT-S-0290	2	37	Roseworthy	2014	2	0.626	2	6	4	7	4	8	2	63	5203.3	85.76	34.9	11.5
PYT-S-0020	2	38	Roseworthy	2014	3	0.601	5	5	6	7	5	7	4	48	4930	85.1	36.5	11.2
PYT-S-0042	2	39	Roseworthy	2014	4	0.698	5	5	4	6	4	7	5	47	4093.3	84.2	40.6	10.9
PYT-S-0089	2	40	Roseworthy	2014	2	0.517	6	6	6	5	6	6	4	48	2916.7	86.04	39.9	11.2
PYT-S-0111	2	41	Roseworthy	2014	4	0.431	2	6	7	3	5	NA	1	57	NA	82.74	30.7	10.6
PYT-S-7486	2	42	Roseworthy	2014	1	0.532	4	7	3	4	5	7	2	58	3783.3	86.46	36.5	11
PYT-S-7508	2	43	Roseworthy	2014	2	0.658	4	5	4	6	4	7	4	56	4486.7	85.26	40.1	11.2
PYT-S-7530	2	44	Roseworthy	2014	1	0.499	4	6	5	4	4	6	4	49	3100	85.14	33.5	10.3
AYT-O-2021	2	45	Roseworthy	2014	NA	0.739	5	4	2	5	5	7	2	49	3676.7	84.66	33.4	11
PYT-S-7573	2	46	Roseworthy	2014	1	0.563	4	9	3	2	6	7	3	63	3303.3	83.76	34.2	9.1
PYT-S-7603	2	47	Roseworthy	2014	2	0.691	5	5	3	6	5	6	4	49	3686.7	84.62	33.5	11.3
PYT-S-0011	2	48	Roseworthy	2014	3	0.669	6	5	3	7	4	8	1	58	4930	85.9	31.9	10.2
PYT-S-7590	2	49	Roseworthy	2014	4	0.741	5	7	1	3	3	7	1	59	3620	83.98	33.9	11.1
PYT-S-0079	2	50	Roseworthy	2014	2	0.572	5	7	4	6	5	8	2	59	4216.7	85.82	33.8	10.4
PYT-S-0722	2	51	Roseworthy	2014	1	0.584	5	7	6	7	6	7	4	56	4560	83.36	35.4	10.9
PYT-S-7671	2	52	Roseworthy	2014	2	0.624	5	5	8	8	5	7	4	47	4363.3	85.48	39.8	10.7
PYT-S-1214	2	53	Roseworthy	2014	3	0.692	5	7	2	4	6	8	1	57	4490	86.14	44.2	10.5
PYT-S-0671	2	54	Roseworthy	2014	2	0.604	4	4	9	6	6	7	3	54	3783.3	85.68	44.9	11.5
PYT-S-0828	2	55	Roseworthy	2014	3	0.743	5	6	1	5	6	8	1	59	5240	81.48	35	11
AYT-O-2008	2	56	Roseworthy	2014	5	0.735	6	5	NA	3	3	7	4	45	3990	84.14	34.4	11.2
PYT-S-0797	2	57	Roseworthy	2014	1	0.649	4	6	7	6	7	8	4	54	4753.3	83.42	34.4	11.3
PYT-S-1732	2	58	Roseworthy	2014	2	0.651	3	6	8	6	7	8	3	53	4523.3	84.38	39	10.8
PYT-S-7820	2	59	Roseworthy	2014	2	0.688	5	6	4	6	5	8	1	60	5160	87.58	40.9	10.8
PYT-S-7636	2	60	Roseworthy	2014	1	0.594	4	6	7	4	5	7	4	57	4476.7	84.86	39.3	11
PYT-S-0613	2	61	Roseworthy	2014	2	0.627	4	5	9	5	6	7	4	49	3926.7	85.18	40.2	11.8
PYT-S-0755	2	62	Roseworthy	2014	2	0.619	5	4	9	7	7	7	2	51	4656.7	85.44	44	11
PYT-S-0933	2	63	Roseworthy	2014	3	0.74	6	4	4	4	5	7	2	51	4153.3	82.66	34.8	11.4
PYT-S-0378	2	64	Roseworthy	2014	2	0.581	5	5	8	5	6	7	4	52	4053.3	83.78	41.6	11
PYT-S-0360	2	65	Roseworthy	2014	1	0.546	4	4	8	7	6	7	3	56	4830	85.02	37.6	10.8
PYT-S-1651	2	66	Roseworthy	2014	2	0.693	3	4	3	7	4	6	2	47	4670	83.7	33.3	10.4
AYT-O-2008	2	67	Roseworthy	2014	NA	0.716	7	4	3	7	3	7	3	45	4696.7	83.86	34.2	11
PYT-S-0890	2	68	Roseworthy	2014	1	0.581	6	5	7	7	4	7	5	55	4106.7	84.3	41.7	11.2
PYT-S-1034	2	69	Roseworthy	2014	2	0.694	5	7	6	5	5	8	4	52	4026.7	81.56	33.5	11.7
PYT-S-0766	2	70	Roseworthy	2014	2	0.611	5	6	3	7	4	7	4	48	3983.3	84.82	35.8	12
PYT-S-1162	2	71	Roseworthy	2014	1	0.577	4	5	8	6	6	6	3	50	4320	81.46	39.2	11.7
PYT-S-0761	2	72	Roseworthy	2014	2	0.651	6	5	4	6	8	7	1	53	4893.3	85.1	36.5	11.7
PYT-S-0554	2	73	Roseworthy	2014	1	0.607	5	4	6	6	6	7	2	51	4713.3	79.98	36.9	12
PYT-S-0460	2	74	Roseworthy	2014	2	0.717	6	5	2	5	5	8	2	53	4866.7	85.2	36.9	12.2
PYT-S-7693	2	75	Roseworthy	2014	2	0.688	6	5	1	7	7	8	3	59	3736.7	83.86	42.9	11
PYT-S-0941	2	76	Roseworthy	2014	2	0.606	6	5	2	4	5	8	2	57	5250	87.08	43.7	10.5
PYT-S-0601	2	77	Roseworthy	2014	2	0.707	6	5	5	5	5	8	4	58	5013.3	85.36	41	10.8
AYT-O-2048	2	78	Roseworthy	2014	2	0.649	6	3	3	6	4	8	1	54	4033.3	84.88	39.7	11.1
PYT-S-7660	2	79	Roseworthy	2014	3	0.782	6	3	7	8	4	7	2	45	4643.3	83.72	42.8	11.7
PYT-S-1783	2	80	Roseworthy	2014	3	0.776	5	3	8	8	5	7	4	54	5033.3	85.42	38.2	10.5
PYT-S-7685	2	81	Roseworthy	2014	5	0.75	8	2	3	8	4	6	1	44	4633.3	82.6	35.7	10.7
PYT-S-0573	2	82	Roseworthy	2014	4	0.79	7	4	2	5	4	8	1	52	4746.7	85.34	35.3	10.9
PYT-S-7652	2	83	Roseworthy	2014	3	0.687	7	3	3	7	6	6	3	45	5496.7	83.08	40.3	10.8
PYT-S-0497	2	84	Roseworthy	2014	2	0.785	5	4	8	7	6	8	3	57	5696.7	84.78	43.9	11.8
PYT-S-1274	2	85	Roseworthy	2014	2	0.726	7	3	6	7	6	7	3	45	5803.3	83.04	39.1	10.7
PYT-S-7654	2	86	Roseworthy	2014	2	0.763	8	4	6	6	6	8	2	48	6103.3	85.9	39.2	10.4
PYT-S-0375	2	87	Roseworthy	2014	2	0.778	8	4	6	5	8	9	3	59	6703.3	85	44.8	9.6
PYT-S-0728	2	88	Roseworthy	2014	2	0.758	6	3	5	4	7	8	3	49	6186.7	84.64	48.1	11.1
AYT-O-2008	2	89	Roseworthy	2014	5	0.779	7	2	2	4	4	7	3	45	5740	85.04	39.6	10.8
PYT-S-1892	2	90	Roseworthy	2014	3	0.729	7	3	8	6	7	8	2	50	5383.3	83.44	40.7	10.9
PYT-S-0412	2	91	Roseworthy	2014	3	0.76	7	3	7	5	5	8	1	50	6520	82.88	42.8	10.8
PYT-S-0762	2	92	Roseworthy	2014	2	0.713	5	3	2	5	7	7	2	58	7040	83.5	39.8	10.7
PYT-S-7703	2	93	Roseworthy	2014	3	0.754	8	2	6	7	5	8	1	46	5890	82.4	36.3	10.8
PYT-S-0955	2	94	Roseworthy	2014	2	0.799	7	3	4	6	6	8	1	49	5540	84.52	43.1	11.1
PYT-S-0521	2	95	Roseworthy	2014	2	0.63	5	4	4	4	5	7	1	60	5480	86.3	48.2	10.2
PYT-S-0927	2	96	Roseworthy	2014	3	0.812	8	4	3	4	6	8	1	55	5796.7	84.9	42	10.2
PYT-S-1081	2	97	Roseworthy	2014	5	0.82	6	4	3	4	7	8	2	53	5800	82.32	42.1	11
PYT-S-0916	2	98	Roseworthy	2014	2	0.769	8	3	4	5	7	8	1	55	6353.3	86.64	47.2	10.6
PYT-S-0530	2	99	Roseworthy	2014	2	0.708	5	2	5	7	6	7	3	49	6220	85.5	44.6	10.6
AYT-O-2062	2	100	Roseworthy	2014	3	0.823	7	3	4	8	4	8	1	58	5063.3	84.8	36.6	10.8
PYT-S-1169	2	101	Roseworthy	2014	3	0.754	6	3	5	7	6	7	4	47	5096.7	82.9	37.6	10.6
PYT-S-0949	2	102	Roseworthy	2014	3	0.792	6	2	6	8	4	7	3	44	5906.7	87.16	36.4	11
PYT-S-1207	2	103	Roseworthy	2014	5	0.819	6	4	2	2	5	8	2	57	5260	83.96	37.8	10
PYT-S-1291	2	104	Roseworthy	2014	3	0.648	5	3	7	8	5	7	2	55	5956.7	81.88	37.3	11
PYT-S-1062	2	105	Roseworthy	2014	5	0.78	6	3	1	4	5	8	1	56	4993.3	83.48	41.7	10.7
PYT-S-7784	2	106	Roseworthy	2014	3	0.804	7	2	6	7	6	8	1	48	5910	86.12	46.2	10.9
PYT-S-0619	2	107	Roseworthy	2014	2	0.725	5	4	8	6	7	8	3	52	5196.7	84	41.2	11.4
PYT-S-0419	2	108	Roseworthy	2014	2	0.753	6	3	5	6	6	7	1	53	4946.7	85.4	47.5	11.3
PYT-S-0585	2	109	Roseworthy	2014	1	0.699	6	3	7	6	6	8	1	53	6413.3	83.04	38.8	10.9
PYT-S-1737	2	110	Roseworthy	2014	3	0.779	6	2	7	7	6	8	1	45	5766.7	86.28	37	10.3
AYT-O-1994	2	111	Roseworthy	2014	2	0.734	5	5	3	4	8	8	3	65	5733.3	85.42	NA	11
PYT-S-0659	2	112	Roseworthy	2014	2	0.767	7	4	3	4	7	8	1	58	5540	86.32	46.9	11.1
PYT-S-1960	2	113	Roseworthy	2014	4	0.667	5	2	7	6	4	6	5	49	5336.7	84.26	35.6	10.9
PYT-S-1561	2	114	Roseworthy	2014	3	0.672	6	2	4	5	3	6	1	46	4920	85.42	38	10.8
PYT-S-2890	2	115	Roseworthy	2014	4	0.764	7	3	3	4	6	7	1	48	6276.7	84.56	37.2	10.4
PYT-S-2224	2	116	Roseworthy	2014	3	0.615	7	3	6	7	6	5	1	47	5470	84.12	33.2	11.5
PYT-S-1393	2	117	Roseworthy	2014	4	0.716	6	3	5	6	5	6	1	49	5443.3	85.86	46.1	11.2
PYT-S-1901	2	118	Roseworthy	2014	2	0.619	7	2	6	5	6	6	3	44	5363.3	86.22	42.5	10.8
PYT-S-1589	2	119	Roseworthy	2014	5	0.698	7	3	4	5	5	6	2	50	5643.3	85.34	39.6	10.8
AYT-S-0797	2	120	Roseworthy	2014	3	0.744	6	4	4	7	7	8	1	58	5693.3	86.58	45.5	12.2
AYT-O-1056	2	121	Roseworthy	2014	1	0.677	6	6	2	4	7	8	5	66	5670	85.86	46.3	10
AYT-O-2008	2	122	Roseworthy	2014	5	0.745	8	3	4	4	4	7	3	46	5343.3	85.46	39.1	10.3
AYT-S-0796	2	123	Roseworthy	2014	3	0.784	6	3	5	5	4	8	1	50	6616.7	85.32	41.5	NA
AYT-O-1163	2	124	Roseworthy	2014	4	0.675	6	3	5	8	3	7	1	48	5016.7	84.54	36.5	10.4
AYT-O-1780	2	125	Roseworthy	2014	2	0.738	6	4	5	6	4	8	1	55	5326.7	83.18	34.2	10.1
AYT-O-1519	2	126	Roseworthy	2014	2	0.724	4	4	4	3	5	7	1	49	5203.3	84.5	32.9	9.8
AYT-O-0707	2	127	Roseworthy	2014	3	0.644	6	3	3	7	3	8	1	57	5490	85.88	41.3	11
AYT-O-1820	2	128	Roseworthy	2014	3	0.755	7	4	3	6	6	8	1	51	5750	82.6	39	10
AYT-O-0454	2	129	Roseworthy	2014	6	0.616	8	3	4	6	5	6	3	42	5073.3	82.42	39.2	10.7
AYT-S-0253	2	130	Roseworthy	2014	2	0.655	5	3	5	6	5	7	2	44	5190	81.18	32.6	11.9
AYT-O-2042	2	131	Roseworthy	2014	2	0.583	6	2	7	8	4	7	2	44	5883.3	86.06	36.4	10.9
AYT-S-0809	2	132	Roseworthy	2014	3	0.711	7	4	6	7	6	8	1	55	6300	87.1	39.7	11.3
AYT-O-2008	2	133	Roseworthy	2014	5	0.653	7	4	2	4	3	7	3	47	5140	85.48	37.6	9.9
AYT-O-2037	2	134	Roseworthy	2014	3	0.706	6	4	4	6	4	7	2	45	4206.7	78.54	33	10
AYT-O-1106	2	135	Roseworthy	2014	4	0.522	5	3	4	6	5	5	3	44	4443.3	85.42	34.1	11.5
AYT-O-1195	2	136	Roseworthy	2014	2	0.709	4	6	5	4	6	7	2	55	4953.3	80.86	37	10.8
AYT-S-0707	2	137	Roseworthy	2014	2	0.671	5	5	5	4	4	8	1	54	5360	85.5	36.1	10.9
AYT-S-0790	2	138	Roseworthy	2014	2	0.666	4	4	4	6	4	8	1	59	5466.7	85.98	34.4	10.8
AYT-O-1547	2	139	Roseworthy	2014	4	0.602	6	4	5	5	6	6	1	44	4590	78.72	30.7	11.6
AYT-S-0335	2	140	Roseworthy	2014	1	0.635	7	6	6	5	7	7	1	50	5440	81.78	33.5	11.5
AYT-O-0621	2	141	Roseworthy	2014	5	0.69	7	2	2	6	3	6	2	47	4520	82.68	31.8	11.3
AYT-S-0037	2	142	Roseworthy	2014	2	0.723	6	5	2	4	5	7	1	49	4466.7	83.32	39.5	12
AYT-S-0038	2	143	Roseworthy	2014	3	0.661	6	3	7	7	7	7	3	47	4790	85.1	44.5	12.6
AYT-O-2033	2	144	Roseworthy	2014	3	0.694	5	4	4	5	6	8	1	51	5380	84.2	36.1	11
AYT-S-0439	2	145	Roseworthy	2014	3	0.652	5	4	7	6	6	7	2	50	4796.7	83.34	35.4	11.7
AYT-S-0414	2	146	Roseworthy	2014	4	0.731	7	4	7	7	4	7	1	44	4266.7	83.28	33.2	12.1
AYT-S-0427	2	147	Roseworthy	2014	2	0.673	4	6	4	5	7	7	1	58	5426.7	83.94	38.6	11.3
AYT-S-0695	2	148	Roseworthy	2014	3	0.765	4	5	4	4	6	8	1	53	5593.3	84.86	34.5	10
AYT-O-1991	2	149	Roseworthy	2014	5	0.705	3	3	7	7	6	6	5	33	4010	81.6	33.1	12.5
PYT-S-2688	2	150	Roseworthy	2014	2	0.629	3	7	3	4	7	7	1	60	5026.7	85.04	40.1	11.5
PYT-S-1550	2	151	Roseworthy	2014	2	0.555	5	4	8	6	6	7	5	47	4123.3	83.06	34.5	12
PYT-S-1711	2	152	Roseworthy	2014	2	0.683	5	5	4	4	6	7	3	44	4376.7	84.12	28.7	NA
PYT-S-1534	2	153	Roseworthy	2014	3	0.516	4	4	5	6	6	6	4	49	4113.3	82.02	26.8	13.2
PYT-S-2010	2	154	Roseworthy	2014	3	0.699	5	4	6	6	4	7	4	40	4000	83.94	32.4	12.7
AYT-O-2062	2	155	Roseworthy	2014	2	0.785	7	7	2	6	3	9	1	58	4976.7	83.5	32.1	11.8
PYT-S-2290	2	156	Roseworthy	2014	2	0.717	5	5	3	4	6	8	1	45	4973.3	84.02	34.7	10.6
PYT-S-2082	2	157	Roseworthy	2014	3	0.741	6	3	8	5	6	7	4	43	4636.7	82.52	37.7	10.6
PYT-S-1424	2	158	Roseworthy	2014	2	0.633	5	3	5	6	5	7	5	43	4283.3	83.18	35.9	11.7
PYT-S-2191	2	159	Roseworthy	2014	3	0.751	6	5	4	5	5	8	1	50	5233.3	84.22	34.2	11.2
PYT-S-2971	2	160	Roseworthy	2014	3	0.688	6	4	3	4	5	7	1	54	4656.7	83.28	33.5	12.1
PYT-S-2148	2	161	Roseworthy	2014	4	0.757	5	4	2	4	3	7	1	50	5083.3	82.82	33.1	11.7
PYT-S-2028	2	162	Roseworthy	2014	2	0.665	5	3	8	7	4	6	3	42	4556.7	81.36	33.9	12.2
PYT-S-1840	2	163	Roseworthy	2014	5	0.689	6	2	8	9	4	7	4	40	5596.7	82.44	36.2	12.5
PYT-S-1437	2	164	Roseworthy	2014	3	0.768	5	4	4	7	6	8	1	56	5153.3	82.68	31.2	12.7
PYT-S-1635	2	165	Roseworthy	2014	3	0.707	7	5	6	7	7	8	2	51	5113.3	81.64	37.4	12.4
AYT-O-1994	2	166	Roseworthy	2014	2	0.793	4	8	2	7	9	9	3	63	5073.3	83.96	39.4	11.7
PYT-S-2114	2	167	Roseworthy	2014	3	0.829	4	5	3	6	3	8	3	53	4393.3	83.48	29.6	11.9
PYT-S-1530	2	168	Roseworthy	2014	3	0.584	4	4	8	7	6	6	3	46	4480	81.8	31.4	12.8
PYT-S-2930	2	169	Roseworthy	2014	3	0.603	5	4	7	5	5	6	1	48	4950	84.88	37.1	11.2
PYT-S-1615	2	170	Roseworthy	2014	2	0.742	5	4	8	6	7	7	1	55	4810	85.38	35.8	11
PYT-S-1649	2	171	Roseworthy	2014	3	0.782	6	4	2	4	6	8	1	53	5040	84.48	35.6	10.8
PYT-S-1560	2	172	Roseworthy	2014	3	0.63	6	4	6	7	5	6	1	57	4500	83.9	38.2	12
PYT-S-1976	2	173	Roseworthy	2014	3	0.715	6	4	4	8	5	7	1	54	5536.7	81.92	35.3	12.3
PYT-S-1914	2	174	Roseworthy	2014	4	0.642	5	3	5	6	4	6	2	46	4610	83.8	31	12.8
PYT-S-2309	2	175	Roseworthy	2014	2	0.677	6	5	6	7	5	7	1	57	4870	82.14	35.9	13
PYT-S-1581	2	176	Roseworthy	2014	4	0.774	6	4	7	7	5	7	2	45	3906.7	84.02	32.6	13.6
AYT-O-2062	2	177	Roseworthy	2014	3	0.849	7	5	3	7	4	9	1	58	4576.7	82.12	35.2	12.4
PYT-S-2910	2	178	Roseworthy	2014	3	0.717	5	5	5	6	6	8	2	50	4510	80.7	30.9	12.2
PYT-S-2158	2	179	Roseworthy	2014	3	0.498	4	4	8	8	5	6	2	57	4833.3	83.28	27.1	13
PYT-S-2273	2	180	Roseworthy	2014	2	0.776	6	6	6	6	7	8	1	59	4973.3	82.12	34.4	12.2
PYT-S-2008	2	181	Roseworthy	2014	4	0.765	7	4	8	8	5	7	4	44	4196.7	84.2	34.8	12.3
PYT-S-2119	2	182	Roseworthy	2014	3	0.818	6	5	3	6	4	8	1	53	3013.3	84.02	27.1	12
PYT-S-1427	2	183	Roseworthy	2014	3	0.755	6	3	6	7	5	6	1	46	3483.3	82.44	31.3	12.3
PYT-S-1491	2	184	Roseworthy	2014	3	0.773	5	3	7	8	4	6	2	41	4086.7	82.26	31.2	13.3
PYT-S-2270	2	185	Roseworthy	2014	2	0.543	5	3	9	8	4	5	2	38	NA	NA	NA	NA
PYT-S-2210	2	186	Roseworthy	2014	3	0.729	5	2	8	9	6	6	5	40	3240	83.04	34.4	12.8
PYT-S-2096	2	187	Roseworthy	2014	3	0.747	6	6	5	5	3	7	1	58	4153.3	84.28	35.7	11.8
AYT-O-2048	2	188	Roseworthy	2014	3	0.844	7	4	4	3	4	8	1	54	4310	84.04	35.1	11.5
PYT-S-5947	2	189	Roseworthy	2014	2	0.787	6	5	3	3	5	8	2	58	4423.3	85.24	38.4	10.5
PYT-S-5904	2	190	Roseworthy	2014	3	0.802	6	5	5	7	6	7	2	49	3540	80.96	34	12
PYT-S-5619	2	191	Roseworthy	2014	3	0.781	5	6	4	6	6	8	1	53	4653.3	85.82	40.9	10.7
PYT-S-6020	2	192	Roseworthy	2014	2	0.776	5	4	3	6	4	7	1	54	4226.7	86.58	36.6	11.1
PYT-S-5523	2	193	Roseworthy	2014	3	0.745	4	4	3	5	4	7	2	52	5280	84.62	33.9	11.6
PYT-S-5577	2	194	Roseworthy	2014	2	0.719	6	4	8	7	6	7	3	52	4713.3	84.32	39.6	10.7
PYT-S-5576	2	195	Roseworthy	2014	2	0.779	5	7	7	7	7	8	2	58	4866.7	84.74	39.9	11.1
PYT-S-6022	2	196	Roseworthy	2014	3	0.807	6	4	6	9	4	7	2	44	5110	86.14	38.6	13
PYT-S-5599	2	197	Roseworthy	2014	2	0.643	5	4	5	7	4	7	5	54	4780	83.32	33.8	11
PYT-S-5578	2	198	Roseworthy	2014	3	0.733	7	5	8	8	5	8	3	53	5773.3	84.52	39.2	11.3
AYT-O-1994	2	199	Roseworthy	2014	2	0.808	5	7	3	5	8	9	4	63	5643.3	84.64	39.5	12.1
PYT-S-6013	2	200	Roseworthy	2014	3	0.721	5	4	8	7	5	6	4	55	5180	85.74	36.7	12
PYT-S-5700	2	201	Roseworthy	2014	3	0.71	6	3	9	8	6	7	4	48	4683.3	86.04	37.3	11.5
PYT-S-7220	2	202	Roseworthy	2014	2	0.737	5	3	6	7	6	8	4	58	5826.7	87.28	41.6	10.8
PYT-S-7186	2	203	Roseworthy	2014	4	0.703	7	3	5	8	5	7	2	57	6026.7	84.72	36.9	10.5
PYT-S-5662	2	204	Roseworthy	2014	3	0.717	5	3	3	7	5	6	4	46	5370	82.52	35.2	11.5
PYT-S-5565	2	205	Roseworthy	2014	4	0.738	7	2	8	9	4	7	4	45	5800	86.46	39.3	11.7
PYT-S-3799	2	206	Roseworthy	2014	4	0.802	5	3	4	7	4	7	3	49	5520	84.34	33.1	10.6
PYT-S-2397	2	207	Roseworthy	2014	4	0.779	6	5	3	6	5	8	1	52	6240	84.06	35.4	10.6
PYT-S-3188	2	208	Roseworthy	2014	2	0.766	6	5	2	7	7	8	1	60	5853.3	83.18	38.1	10.5
PYT-S-3064	2	209	Roseworthy	2014	2	0.787	7	5	2	7	8	8	4	67	5290	85.86	43.9	11.3
AYT-O-2062	2	210	Roseworthy	2014	2	0.82	8	4	3	7	NA	9	1	57	4910	85.12	34.7	11
PYT-S-2785	2	211	Roseworthy	2014	3	0.685	6	2	9	9	4	6	4	46	5033.3	82.84	34.6	12.4
PYT-S-3133	2	212	Roseworthy	2014	2	0.775	6	4	5	6	5	9	1	58	5806.7	85.92	43	10.8
PYT-S-3507	2	213	Roseworthy	2014	3	0.761	6	4	4	7	5	8	1	52	5243.3	84.12	32.4	10.5
PYT-S-2823	2	214	Roseworthy	2014	2	0.807	4	7	3	4	5	9	1	61	5060	85.5	36.1	11
PYT-S-2420	2	215	Roseworthy	2014	2	0.767	5	8	1	4	7	NA	1	60	5746.7	85.5	39.9	10.5
PYT-S-3682	2	216	Roseworthy	2014	3	0.838	5	4	4	7	5	8	1	47	6080	83.5	35.6	10
PYT-S-3354	2	217	Roseworthy	2014	4	0.75	6	4	4	5	5	8	2	55	6043.3	83.76	39	10.2
PYT-S-3398	2	218	Roseworthy	2014	3	0.828	6	6	2	5	7	9	3	59	5633.3	86.58	41.4	10.9
PYT-S-3143	2	219	Roseworthy	2014	2	0.748	6	5	8	6	7	7	1	56	5490	85.5	44.5	11.1
PYT-S-6255	2	220	Roseworthy	2014	3	0.717	5	3	7	9	6	7	3	54	5940	86.96	44.9	11.1
AYT-O-1994	2	221	Roseworthy	2014	2	0.616	4	7	2	6	8	8	4	64	5606.7	85.9	42.7	10.9
PYT-S-3717	2	222	Roseworthy	2014	2	0.738	5	3	4	7	5	7	4	47	5843.3	83.82	37.8	10.2
PYT-S-2490	2	223	Roseworthy	2014	3	0.671	5	4	2	4	4	6	2	47	5220	86.34	37.2	10.6
PYT-S-3462	2	224	Roseworthy	2014	2	0.762	6	4	3	7	6	7	2	58	5220	85.98	46.4	10.9
PYT-S-2547	2	225	Roseworthy	2014	1	0.714	5	7	2	6	7	8	3	67	5663.3	87.12	42.3	10.3
PYT-S-2861	2	226	Roseworthy	2014	2	0.689	4	4	8	7	5	7	5	58	5433.3	86.42	42.6	10.9
PYT-S-3003	2	227	Roseworthy	2014	2	0.648	7	4	3	6	5	7	2	57	5833.3	87.3	30.9	10.7
PYT-S-2349	2	228	Roseworthy	2014	2	0.762	6	6	7	6	7	8	4	60	5966.7	84.12	40.5	10.7
PYT-S-2399	2	229	Roseworthy	2014	3	0.699	4	5	5	6	4	7	3	56	5503.3	85.64	42.8	10.1
PYT-S-2730	2	230	Roseworthy	2014	2	0.662	5	5	5	7	4	6	4	59	4296.7	86.9	42.3	11.8
PYT-S-3244	2	231	Roseworthy	2014	4	0.707	7	3	6	8	5	6	1	45	5216.7	83.2	37.9	11.3
AYT-O-2033	2	232	Roseworthy	2014	3	NA	5	4	6	6	5	7	2	51	6056.7	84.34	39.5	10
PYT-S-2341	2	233	Roseworthy	2014	2	0.621	7	5	2	6	8	8	2	66	5176.7	84.5	58.6	11.4
PYT-S-3562	2	234	Roseworthy	2014	2	0.716	6	5	6	4	6	7	1	60	5353.3	85.98	53.9	10.3
PYT-S-3544	2	235	Roseworthy	2014	2	0.71	6	6	4	5	7	8	3	61	5716.7	85.1	43.7	10.7
PYT-S-3199	2	236	Roseworthy	2014	4	0.799	5	4	5	7	5	7	1	48	5126.7	84.02	35.5	11
PYT-S-5664	2	237	Roseworthy	2014	2	0.669	6	3	6	7	7	7	3	51	5380	83.94	40.1	11.4
PYT-S-6254	2	238	Roseworthy	2014	2	0.682	6	3	7	7	6	6	2	50	5476.7	82.94	42	11.1
AYT-S-0381	2	239	Roseworthy	2014	4	0.678	6	3	2	5	5	6	1	52	5056.7	83.06	36.8	10
AYT-S-0289	2	240	Roseworthy	2014	1	0.662	4	5	2	6	6	7	5	65	5126.7	84.28	43.9	10.3
AYT-O-0830	2	241	Roseworthy	2014	2	0.574	7	6	6	7	6	6	2	49	4726.7	87.5	43.4	11
AYT-O-1463	2	242	Roseworthy	2014	3	0.578	5	3	7	5	4	4	5	47	3630	86.1	35.1	10
AYT-O-2008	2	243	Roseworthy	2014	5	0.551	6	3	2	6	3	4	3	46	4370	85.56	37.9	10.5
AYT-S-0364	2	244	Roseworthy	2014	1	0.635	4	6	4	7	8	7	4	64	4993.3	86.5	49.3	11.1
AYT-S-0594	2	245	Roseworthy	2014	1	0.501	5	4	3	7	6	6	2	55	4873.3	86.48	41.6	9.7
AYT-O-0847	2	246	Roseworthy	2014	1	0.536	5	4	1	4	4	5	3	53	4590	86.66	38.4	9.2
AYT-O-0805	2	247	Roseworthy	2014	2	0.474	7	4	2	7	6	4	3	38	3890	87.44	39.8	10.3
AYT-S-0111	2	248	Roseworthy	2014	3	0.282	4	3	9	7	6	NA	1	51	NA	85	44.2	11.2
AYT-O-0744	2	249	Roseworthy	2014	3	0.515	4	3	5	8	3	3	3	44	4330	85.28	34.1	11.2
AYT-O-0083	2	250	Roseworthy	2014	1	0.6	6	4	8	7	7	5	2	46	4446.7	82.5	40.1	11
AYT-O-0772	2	251	Roseworthy	2014	2	0.542	5	6	8	6	3	4	3	44	3333.3	85.92	35.8	10.9
AYT-O-0826	2	252	Roseworthy	2014	3	0.686	5	5	3	4	4	5	3	45	4340	83.9	33.3	10.8
AYT-O-0074	2	253	Roseworthy	2014	2	0.488	5	3	6	6	4	4	2	40	4306.7	83.92	39.7	8
AYT-O-1994	2	254	Roseworthy	2014	1	0.596	4	6	2	4	8	6	2	NA	4286.7	86.22	45.3	10.7
AYT-O-0818	2	255	Roseworthy	2014	5	0.547	4	3	3	7	3	3	3	41	4170	85.74	33.5	11.3
AYT-O-0604	2	256	Roseworthy	2014	5	0.674	7	4	4	3	5	6	3	46	4633.3	87.36	38	11.6
AYT-O-1727	2	257	Roseworthy	2014	2	0.508	5	3	6	7	4	5	2	45	4840	83.44	40.6	11.7
AYT-S-0864	2	258	Roseworthy	2014	3	0.527	3	2	8	8	4	3	2	40	4926.7	83.76	39.3	10.5
AYT-O-1669	2	259	Roseworthy	2014	1	0.502	4	3	4	5	5	4	1	50	4866.7	83.94	43.5	9.6
AYT-O-1895	2	260	Roseworthy	2014	1	0.537	5	5	4	5	6	4	1	48	5070	85.86	44.9	9.5
AYT-O-1684	2	261	Roseworthy	2014	1	0.545	5	4	5	6	6	5	2	49	4966.7	84.7	38.9	9.8
AYT-S-0373	2	262	Roseworthy	2014	2	0.575	6	6	3	7	5	5	1	55	4636.7	85.64	40.4	9.7
AYT-O-0719	2	263	Roseworthy	2014	3	0.548	7	4	4	5	4	4	4	40	4423.3	85.14	38.6	10.9
AYT-O-0779	2	264	Roseworthy	2014	3	0.606	7	4	5	6	5	5	3	47	5083.3	86.3	42.2	11.6
AYT-O-2031	2	265	Roseworthy	2014	1	0.561	5	3	6	7	6	6	2	49	5270	88.02	40.6	10.5
AYT-O-1957	2	266	Roseworthy	2014	2	0.476	6	4	4	6	5	5	3	50	4400	84.14	39.8	9.9
AYT-O-0933	2	267	Roseworthy	2014	3	0.536	6	3	1	7	3	4	2	54	4773.3	86.28	38.6	10.2
AYT-O-0934	2	268	Roseworthy	2014	2	0.567	6	4	2	6	5	5	2	58	4850	85.96	52.8	10.1
PYT-S-3773	2	269	Roseworthy	2014	2	0.538	5	3	3	6	6	4	1	57	5136.7	85.92	42.1	10
PYT-S-3418	2	270	Roseworthy	2014	3	0.517	6	4	3	5	5	5	2	50	5346.7	85.48	39.9	9.8
PYT-S-3406	2	271	Roseworthy	2014	2	0.509	4	5	3	5	3	5	1	48	4926.7	84.56	35.9	10
PYT-S-5536	2	272	Roseworthy	2014	2	0.565	6	4	8	7	5	5	2	45	4523.3	82.7	40.7	11.5
PYT-S-2620	2	273	Roseworthy	2014	2	0.483	6	3	7	7	3	5	1	49	4633.3	86.32	39.5	11.1
PYT-S-2961	2	274	Roseworthy	2014	1	0.514	6	2	7	8	4	4	4	44	4543.3	86.4	43	11
PYT-S-2769	2	275	Roseworthy	2014	2	0.484	3	3	3	8	4	4	4	50	4686.7	NA	NA	10.2
AYT-O-2048	2	276	Roseworthy	2014	2	0.562	7	3	4	5	3	4	2	49	4956.7	85.9	43	10.6
PYT-S-5458	2	277	Roseworthy	2014	1	0.443	4	4	5	7	5	4	3	57	5150	86.64	47.2	10.4
PYT-S-2718	2	278	Roseworthy	2014	1	0.462	4	4	4	5	6	5	2	50	4846.7	86.72	41.9	10.2
PYT-S-3517	2	279	Roseworthy	2014	1	0.494	5	5	4	6	4	5	1	47	5300	84.18	49.1	10.5
PYT-S-3000	2	280	Roseworthy	2014	1	0.565	6	3	2	4	5	6	2	56	5393.3	85.34	33.2	9.6
PYT-S-2704	2	281	Roseworthy	2014	1	0.553	6	4	3	3	5	6	1	55	5170	87.78	37.6	9.1
PYT-S-3505	2	282	Roseworthy	2014	2	0.558	6	3	7	5	5	4	1	47	4820	85.78	38.7	10.6
PYT-S-3827	2	283	Roseworthy	2014	1	0.533	6	4	4	5	6	6	2	58	4780	88.28	41.1	10.5
PYT-S-2869	2	284	Roseworthy	2014	2	0.483	5	3	7	8	4	4	3	43	4866.7	81.74	33.5	11.2
PYT-S-3073	2	285	Roseworthy	2014	2	0.57	7	4	5	5	5	5	1	49	4633.3	87.1	47.8	9.5
PYT-S-3322	2	286	Roseworthy	2014	2	0.58	3	4	6	5	6	5	1	50	4796.7	86.1	45.1	10.1
AYT-O-2008	2	287	Roseworthy	2014	5	0.502	6	3	3	6	3	4	3	44	4686.7	86.18	40.1	10
PYT-S-2445	2	288	Roseworthy	2014	2	0.534	4	4	5	4	6	5	1	53	5026.7	86.12	50.6	10.2
PYT-S-3622	2	289	Roseworthy	2014	2	0.456	5	3	3	6	6	6	2	52	4206.7	85.74	38.9	10.2
PYT-S-2818	2	290	Roseworthy	2014	3	0.536	3	3	4	8	3	3	1	32	3810	82.1	33.6	11
PYT-S-2589	2	291	Roseworthy	2014	1	0.454	5	4	3	3	6	5	2	57	3306.7	85.72	37.8	8.7
PYT-S-2507	2	292	Roseworthy	2014	2	0.525	4	3	2	3	4	3	2	47	3760	84.6	44.6	9.9
PYT-S-3687	2	293	Roseworthy	2014	1	0.466	3	5	2	3	5	5	2	58	4166.7	84.96	49.7	10.9
PYT-S-5540	2	294	Roseworthy	2014	2	0.512	6	2	8	9	6	4	2	46	4550	85.6	43.4	11.2
PYT-S-3364	2	295	Roseworthy	2014	2	0.474	6	3	4	4	4	4	2	45	4770	85.7	39.6	9.4
PYT-S-5675	2	296	Roseworthy	2014	2	0.469	6	2	7	7	4	5	1	44	4606.7	85.84	40.2	10.8
PYT-S-3720	2	297	Roseworthy	2014	1	0.409	4	4	5	5	5	5	1	56	3336.7	84.96	50.1	10.7
AYT-O-1994	2	298	Roseworthy	2014	1	0.501	4	5	2	4	7	6	2	60	3916.7	85.38	46.5	10.4
PYT-S-2780	2	299	Roseworthy	2014	2	0.493	6	3	7	8	4	4	3	42	4473.3	85.62	40.4	10.3
PYT-S-3011	2	300	Roseworthy	2014	1	0.486	5	3	4	6	4	3	1	49	3843.3	86.28	43.1	10.2
PYT-S-3329	2	301	Roseworthy	2014	1	0.483	3	4	5	6	6	4	2	49	4206.7	86.24	47.6	11
PYT-S-3246	2	302	Roseworthy	2014	2	0.549	6	2	4	8	4	3	3	37	4450	85.54	41.4	11.2
PYT-S-3693	2	303	Roseworthy	2014	2	0.476	4	6	1	5	3	4	1	56	3953.3	83.56	43.5	10.8
PYT-S-6575	2	304	Roseworthy	2014	2	0.474	5	4	3	6	4	5	1	48	5316.7	85.14	40.4	8.9
PYT-S-6891	2	305	Roseworthy	2014	2	0.425	5	3	8	8	4	4	1	49	4430	86.9	40.8	10.6
PYT-S-7285	2	306	Roseworthy	2014	2	0.535	5	3	3	5	4	4	2	49	4070	86.28	42.8	9.4
PYT-S-6538	2	307	Roseworthy	2014	1	0.491	4	4	2	4	4	5	3	57	5060	85.72	44.7	8.5
PYT-S-6830	2	308	Roseworthy	2014	1	0.526	6	4	7	6	5	5	2	50	4923.3	86.5	35.3	9.9
AYT-O-2062	2	309	Roseworthy	2014	2	0.531	7	4	4	6	4	6	1	52	4263.3	85.34	36	10
PYT-S-6421	2	310	Roseworthy	2014	1	0.539	5	5	5	5	4	5	1	52	4906.7	86.46	45.7	8.9
PYT-S-6772	2	311	Roseworthy	2014	2	0.495	6	4	2	3	5	5	1	54	4593.3	85.74	45	9
PYT-S-7137	2	312	Roseworthy	2014	2	0.486	5	4	3	5	4	5	3	57	4533.3	86.64	39.1	9.7
PYT-S-6446	2	313	Roseworthy	2014	1	0.521	5	3	5	7	5	4	2	44	4590	86.26	40.1	9.2
PYT-S-6764	2	314	Roseworthy	2014	2	0.506	4	4	3	3	4	5	2	52	4256.7	87.08	44.7	9.3
PYT-S-7112	2	315	Roseworthy	2014	1	0.591	6	5	1	4	7	6	3	59	4003.3	87.6	44	9.8
PYT-S-6433	2	316	Roseworthy	2014	1	0.476	4	3	3	4	4	4	1	55	3593.3	86.24	49.2	9.6
PYT-S-6768	2	317	Roseworthy	2014	2	0.453	3	3	5	7	3	3	1	47	4233.3	85.66	40.9	10.1
PYT-S-7064	2	318	Roseworthy	2014	1	0.49	4	3	4	6	4	4	3	58	3453.3	86.42	43.4	10.1
PYT-S-6361	2	319	Roseworthy	2014	2	0.457	6	2	7	9	3	5	4	44	5206.7	89.52	42.1	10.6
AYT-O-2048	2	320	Roseworthy	2014	2	0.482	7	3	3	5	3	5	1	49	4940	86.3	41.8	9.6
PYT-S-6992	2	321	Roseworthy	2014	1	0.488	5	4	8	8	4	4	3	51	4550	86.54	44	10.1
PYT-S-6286	2	322	Roseworthy	2014	2	0.563	4	4	4	5	3	4	3	49	4070	87.64	41.7	9.8
PYT-S-6614	2	323	Roseworthy	2014	2	0.437	4	5	2	5	4	3	2	45	4143.3	85.68	38.3	8.9
PYT-S-6976	2	324	Roseworthy	2014	3	0.511	3	4	4	6	4	3	2	45	4213.3	86.08	40.7	8.6
PYT-S-7350	2	325	Roseworthy	2014	2	0.499	5	5	1	4	4	4	2	59	3740	86.8	41.8	9.8
PYT-S-6602	2	326	Roseworthy	2014	3	0.562	5	4	3	5	4	5	3	47	5050	86.34	36.6	9.4
PYT-S-6941	2	327	Roseworthy	2014	2	0.562	6	4	2	6	5	6	1	50	5653.3	86.26	42.9	9.1
PYT-S-7323	2	328	Roseworthy	2014	2	0.534	3	5	3	6	5	5	2	49	5236.7	85.9	38.8	9.4
PYT-S-6592	2	329	Roseworthy	2014	1	0.557	6	6	2	5	6	6	1	59	5120	85.3	43.7	9.5
PYT-S-6934	2	330	Roseworthy	2014	2	0.491	5	4	4	5	4	4	2	47	5040	85.6	38.5	8.8
AYT-O-2048	2	331	Roseworthy	2014	2	0.472	6	3	3	6	3	4	2	47	4330	86.52	42.5	9.6
PYT-S-6542	2	332	Roseworthy	2014	2	0.43	5	4	3	6	4	5	1	50	5376.7	86.24	43.5	8.2
PYT-S-6915	2	333	Roseworthy	2014	3	0.505	5	4	2	6	3	5	2	52	4826.7	86.56	46.9	10
PYT-S-7302	2	334	Roseworthy	2014	1	0.421	4	4	3	6	4	4	2	54	4510	87	46	10.3
PYT-S-6556	2	335	Roseworthy	2014	1	0.44	5	3	5	7	5	5	2	57	5096.7	85.58	45.1	9.3
PYT-S-6881	2	336	Roseworthy	2014	1	0.439	6	4	7	7	5	4	3	48	4843.3	85.44	49.5	9.8
PYT-S-7174	2	337	Roseworthy	2014	2	0.499	6	4	2	7	4	4	3	50	4113.3	87.58	42.4	10.3
PYT-S-6480	2	338	Roseworthy	2014	2	0.412	4	4	4	6	4	4	3	47	5310	86.42	42.8	9.3
PYT-S-6758	2	339	Roseworthy	2014	2	0.555	5	3	3	6	5	5	1	48	5536.7	86.62	41.4	9
PYT-S-7081	2	340	Roseworthy	2014	2	0.529	5	6	3	5	6	5	7	53	3260	84.54	37.3	10.4
PYT-S-6389	2	341	Roseworthy	2014	1	0.467	6	2	8	8	5	5	3	48	5616.7	84.18	48.3	10.8
AYT-O-2048	2	342	Roseworthy	2014	1	0.528	7	2	4	6	4	5	2	50	5556.7	85.8	43.8	9.8
PYT-S-6989	2	343	Roseworthy	2014	1	0.483	5	4	5	7	6	5	4	55	5583.3	87.62	45.8	10.5
PYT-S-6277	2	344	Roseworthy	2014	3	0.65	6	3	3	5	4	5	1	49	5333.3	87.28	39.2	9.3
PYT-S-6638	2	345	Roseworthy	2014	2	0.571	5	3	5	4	4	5	2	47	5413.3	85.18	37.3	9.6
PYT-S-6944	2	346	Roseworthy	2014	1	0.561	5	4	3	5	5	5	1	50	5436.7	86.12	45.3	9.2
PYT-S-7340	2	347	Roseworthy	2014	2	0.499	5	4	4	6	6	6	2	57	4573.3	86.24	47.1	10.2
PYT-S-6612	2	348	Roseworthy	2014	2	0.579	5	3	4	3	5	5	2	49	5716.7	86.18	40.1	8.7
PYT-S-6935	2	349	Roseworthy	2014	2	0.55	5	3	3	6	4	5	2	49	5780	85.22	40.5	8.6
PYT-S-7301	2	350	Roseworthy	2014	3	0.543	5	3	3	5	4	5	2	50	5336.7	85.88	42.8	9.3
PYT-S-3961	2	351	Roseworthy	2014	3	0.568	5	2	4	7	3	5	1	40	5030	86.08	37.9	9.5
PYT-S-4193	2	352	Roseworthy	2014	2	0.504	5	3	5	8	3	4	4	37	4713.3	83.84	32.5	10.3
AYT-O-1994	2	353	Roseworthy	2014	1	0.601	5	6	2	5	7	7	3	62	4680	85.36	43.7	10.5
PYT-S-4635	2	354	Roseworthy	2014	2	0.558	5	3	5	6	5	5	2	45	5136.7	86.42	37.9	9.6
PYT-S-4893	2	355	Roseworthy	2014	2	0.532	6	2	7	6	3	5	3	42	5306.7	86.9	37.3	9.6
PYT-S-5134	2	356	Roseworthy	2014	1	0.59	6	5	6	5	5	6	3	49	4860	86.4	41.2	10
PYT-S-5359	2	357	Roseworthy	2014	3	0.539	5	3	5	6	3	5	6	38	4253.3	83.96	38	10.1
AYT-O-1132	2	358	Roseworthy	2014	2	0.578	6	3	5	6	5	5	3	44	4606.7	84.04	33.6	10.6
AYT-O-1125	2	359	Roseworthy	2014	2	0.482	6	2	1	7	4	4	3	43	4856.7	85.92	34.4	10.6
AYT-O-2050	2	360	Roseworthy	2014	6	0.546	4	1	3	6	1	3	3	41	4060	86.2	36.9	11.1
AYT-O-1290	2	361	Roseworthy	2014	2	0.553	7	3	2	4	3	5	2	53	4683.3	85.76	42.3	10.4
AYT-S-0740	2	362	Roseworthy	2014	3	0.682	5	3	4	5	2	5	1	45	5310	85.88	37.8	11.1
AYT-O-0936	2	363	Roseworthy	2014	6	0.559	6	2	3	6	3	4	3	41	4690	84.3	46.1	10.3
AYT-O-2062	2	364	Roseworthy	2014	2	0.651	7	4	4	7	3	7	1	51	5570	84.58	35.3	10.7
AYT-O-1708	2	365	Roseworthy	2014	3	0.561	7	3	3	7	4	5	2	40	5146.7	84.6	35.8	10.9
AYT-O-1592	2	366	Roseworthy	2014	2	0.566	5	4	2	6	5	7	2	56	5146.7	85.2	37.2	11
AYT-O-1113	2	367	Roseworthy	2014	2	0.466	5	4	7	7	5	5	4	53	5373.3	84.82	34.3	10.7
AYT-O-1472	2	368	Roseworthy	2014	3	0.607	5	2	7	8	4	4	3	44	4756.7	83.56	33.8	11.8
AYT-S-0409	2	369	Roseworthy	2014	1	0.536	6	4	6	7	5	6	1	53	5346.7	85.98	42.6	11
AYT-S-0401	2	370	Roseworthy	2014	5	0.722	6	3	4	7	3	4	1	49	5033.3	86.22	34.4	10.6
AYT-S-0396	2	371	Roseworthy	2014	2	0.498	6	4	3	7	5	5	3	52	5083.3	85.82	41.5	9.9
AYT-O-0551	2	372	Roseworthy	2014	2	0.647	5	7	2	4	3	5	3	50	3863.3	84.54	31	10.8
AYT-O-1789	2	373	Roseworthy	2014	3	0.635	5	5	3	5	4	6	1	46	5026.7	86.22	42.3	10
AYT-O-0954	2	374	Roseworthy	2014	2	0.616	5	4	3	6	4	5	3	43	4696.7	84.56	32.4	10.9
AYT-O-2033	2	375	Roseworthy	2014	3	0.662	5	4	4	6	5	6	1	49	5623.3	85.18	40.5	9.8
AYT-O-1450	2	376	Roseworthy	2014	1	0.56	4	6	5	6	6	5	1	55	4876.7	86.06	39.6	10.2
AYT-S-0179	2	377	Roseworthy	2014	2	0.586	5	5	4	7	4	5	3	47	4833.3	81.82	34.6	11.2
AYT-S-0182	2	378	Roseworthy	2014	2	0.63	5	6	6	6	4	5	4	45	4146.7	80.72	31.2	11.3
AYT-O-1914	2	379	Roseworthy	2014	2	0.646	6	4	5	5	7	6	1	55	4670	84.24	36	10.5
AYT-O-0515	2	380	Roseworthy	2014	2	0.627	5	4	1	7	4	5	2	53	4410	85.08	36.9	11.1
AYT-O-0441	2	381	Roseworthy	2014	4	0.578	5	3	2	5	3	4	1	42	4123.3	80.94	28.8	11.9
AYT-S-0621	2	382	Roseworthy	2014	3	0.761	6	5	3	7	5	7	1	58	5120	85.24	37.1	10.5
AYT-O-0858	2	383	Roseworthy	2014	2	0.672	7	8	2	3	6	7	2	55	3773.3	83.94	34.1	11.1
AYT-S-0148	2	384	Roseworthy	2014	2	0.723	6	4	6	9	5	6	2	43	4340	83.04	41.8	12
AYT-O-0883	2	385	Roseworthy	2014	2	0.711	7	8	1	2	5	7	2	49	3710	85.74	36.4	11.1
AYT-O-2021	2	386	Roseworthy	2014	4	0.719	5	4	2	5	4	6	2	46	3836.7	83.32	30.7	11.7
AYT-S-0155	2	387	Roseworthy	2014	4	0.651	5	4	4	7	5	6	2	45	5000	84.74	34.5	10.6
PYT-S-7454	2	388	Roseworthy	2014	2	0.793	6	6	5	4	5	8	2	59	5140	87.3	32.5	10.6
PYT-S-3923	2	389	Roseworthy	2014	1	0.781	6	8	1	5	8	8	3	61	3846.7	86.02	39.6	11.4
PYT-S-4249	2	390	Roseworthy	2014	3	0.763	5	3	7	8	4	7	4	38	4080	81.9	31.1	12.7
PYT-S-4422	2	391	Roseworthy	2014	2	0.727	5	6	6	6	5	8	1	56	4360	82.74	28.1	11.5
PYT-S-4732	2	392	Roseworthy	2014	2	0.807	6	9	4	6	5	8	2	56	4226.7	80.58	33.9	12.3
PYT-S-4905	2	393	Roseworthy	2014	4	0.729	4	7	3	6	4	7	2	52	3686.7	80.92	32.5	12.6
PYT-S-5148	2	394	Roseworthy	2014	2	0.794	3	8	5	5	6	7	2	54	4613.3	85.52	31.8	11.9
PYT-S-5381	2	395	Roseworthy	2014	2	0.802	5	9	2	4	7	8	1	58	3550	79.92	25.5	12.6
PYT-S-5753	2	396	Roseworthy	2014	3	0.781	6	8	3	6	6	8	1	55	4996.7	80.44	38.2	11.7
AYT-O-2008	2	397	Roseworthy	2014	4	0.742	7	6	4	7	4	7	1	46	4406.7	82.1	31.9	12.4
PYT-S-3862	2	398	Roseworthy	2014	3	0.768	6	6	3	7	7	8	1	47	3836.7	81.38	36.7	13.2
PYT-S-4096	2	399	Roseworthy	2014	2	0.694	5	8	3	6	6	8	1	55	4626.7	79.82	33.6	12.2
PYT-S-4309	2	400	Roseworthy	2014	3	0.8	5	4	8	5	5	7	2	50	4886.7	82.36	33.6	11.5
PYT-S-4525	2	401	Roseworthy	2014	3	0.777	5	6	3	4	6	7	2	53	5150	84.16	40.7	11.2
PYT-S-4788	2	402	Roseworthy	2014	2	0.784	5	3	8	7	5	7	4	47	4630	84.52	35.5	12.5
PYT-S-4989	2	403	Roseworthy	2014	3	0.821	5	6	3	3	4	9	1	53	5096.7	84.18	28.8	11.5
PYT-S-5184	2	404	Roseworthy	2014	3	0.861	6	7	5	4	6	8	1	49	5083.3	85.78	38.5	10.8
PYT-S-5375	2	405	Roseworthy	2014	3	0.848	6	6	6	4	5	9	1	51	5186.7	84.56	36.1	11.2
PYT-S-5907	2	406	Roseworthy	2014	3	0.761	5	6	7	8	4	7	4	43	4263.3	86	34.4	12.3
PYT-S-6225	2	407	Roseworthy	2014	2	0.758	6	7	4	4	4	8	1	54	5120	81.18	34.5	9.8
AYT-O-2031	2	408	Roseworthy	2014	2	0.803	5	3	7	8	5	8	2	53	4500	85.9	34.9	NA
PYT-S-4356	2	409	Roseworthy	2014	3	0.821	5	6	6	6	6	8	1	57	4750	81.32	33.9	10.5
PYT-S-4559	2	410	Roseworthy	2014	2	0.764	5	4	6	7	4	7	3	49	4073.3	85.76	31	10.3
PYT-S-4691	2	411	Roseworthy	2014	3	0.763	5	3	7	8	5	7	2	42	4243.3	83.9	29.1	12.3
PYT-S-4970	2	412	Roseworthy	2014	2	0.752	5	5	4	5	5	7	2	49	4336.7	85.72	38.9	10.3
PYT-S-5156	2	413	Roseworthy	2014	2	0.706	4	6	4	6	5	7	3	47	4376.7	80.48	26.9	11.5
PYT-S-5361	2	414	Roseworthy	2014	3	0.698	6	3	5	7	4	6	1	44	4063.3	83.86	35.8	10.4
PYT-S-5833	2	415	Roseworthy	2014	4	0.807	6	4	6	7	5	7	1	49	4473.3	83.68	30.6	11.8
PYT-S-6143	2	416	Roseworthy	2014	3	0.808	5	4	4	5	4	7	1	48	5346.7	83.7	35.9	10.9
PYT-S-3979	2	417	Roseworthy	2014	1	0.671	4	5	5	7	4	6	3	49	4330	84.76	45	9.9
PYT-S-4223	2	418	Roseworthy	2014	4	0.697	7	3	6	8	4	6	3	41	3683.3	84.94	33.7	11.6
AYT-O-2008	2	419	Roseworthy	2014	4	0.82	8	5	3	5	4	7	1	44	4630	83.96	35.6	11.3
PYT-S-4682	2	420	Roseworthy	2014	2	0.804	5	6	6	5	4	9	1	59	4596.7	83.96	28.1	11.7
PYT-S-4947	2	421	Roseworthy	2014	2	0.732	6	7	5	4	4	9	1	59	4920	85.42	33.2	10.3
PYT-S-5142	2	422	Roseworthy	2014	1	0.755	4	4	7	6	5	8	3	51	4090	83.14	38.9	12.2
PYT-S-5326	2	423	Roseworthy	2014	2	0.762	4	3	3	5	5	8	1	52	5620	85.9	40.2	9.6
PYT-S-5779	2	424	Roseworthy	2014	2	0.81	6	4	6	5	7	7	1	50	5056.7	85.88	47.1	10
PYT-S-6127	2	425	Roseworthy	2014	1	0.688	7	4	3	3	5	7	2	47	4216.7	86.06	37.2	9.9
PYT-S-3906	2	426	Roseworthy	2014	2	0.776	5	6	2	4	4	8	1	58	4640	84.68	32.9	10.2
PYT-S-4049	2	427	Roseworthy	2014	2	0.655	4	4	7	7	3	7	3	51	4813.3	84.24	47.4	9.9
PYT-S-4290	2	428	Roseworthy	2014	2	0.682	4	5	5	6	5	7	4	48	4663.3	86.42	47.7	10.6
PYT-S-4480	2	429	Roseworthy	2014	1	0.63	3	3	8	9	4	6	5	41	4146.7	87	37.2	12.1
AYT-O-2062	2	430	Roseworthy	2014	3	0.704	7	5	2	7	4	8	1	58	4703.3	85.12	35.1	11.3
PYT-S-4942	2	431	Roseworthy	2014	2	0.749	5	2	6	6	6	7	1	46	4626.7	83.92	34.9	11.5
PYT-S-5165	2	432	Roseworthy	2014	2	0.834	5	5	3	5	5	7	2	47	4596.7	85.3	40.7	11
PYT-S-5376	2	433	Roseworthy	2014	2	0.743	4	6	4	4	5	7	1	49	5200	84.9	38.4	9.6
PYT-S-5798	2	434	Roseworthy	2014	2	0.742	5	5	8	8	7	7	5	46	4880	85.74	40.9	11
PYT-S-6218	2	435	Roseworthy	2014	2	0.801	5	5	4	4	6	8	1	57	5453.3	85.36	44.7	10.7
PYT-S-4058	2	436	Roseworthy	2014	4	0.827	6	4	2	5	4	7	1	51	4836.7	79.8	29.2	11.6
PYT-S-4242	2	437	Roseworthy	2014	4	0.794	5	2	6	7	3	6	2	46	5033.3	83.06	35.8	11.3
PYT-S-4439	2	438	Roseworthy	2014	4	0.765	5	3	7	7	5	7	1	52	5420	83.3	30.2	11.5
PYT-S-4660	2	439	Roseworthy	2014	2	0.754	4	4	5	6	6	7	3	50	5413.3	85.88	39.1	10.6
PYT-S-4870	2	440	Roseworthy	2014	2	0.807	5	5	5	7	5	8	1	58	5536.7	85.12	41.9	10.9
AYT-O-2021	2	441	Roseworthy	2014	3	0.727	5	3	3	7	4	6	3	52	4900	84.72	34	10.6
PYT-S-5328	2	442	Roseworthy	2014	2	0.714	4	4	6	6	4	6	1	48	5093.3	84.54	38.4	10.7
PYT-S-5835	2	443	Roseworthy	2014	3	0.774	6	2	5	8	3	7	1	49	4430	85.7	33.2	12.3
PYT-S-6204	2	444	Roseworthy	2014	2	0.752	6	6	5	3	4	7	2	57	4566.7	85.2	47.4	10.3
PYT-S-4085	2	445	Roseworthy	2014	2	0.729	4	6	5	5	5	8	2	58	4773.3	85.7	33.4	11
PYT-S-4255	2	446	Roseworthy	2014	1	0.725	5	6	5	6	3	6	3	45	4036.7	84.66	37.7	10.9
PYT-S-4430	2	447	Roseworthy	2014	2	0.699	5	6	3	6	5	7	3	53	4456.7	85.12	44.8	12.2
PYT-S-4629	2	448	Roseworthy	2014	2	0.673	5	5	3	5	5	6	3	51	3763.3	86.64	41.1	11.5
PYT-S-4795	2	449	Roseworthy	2014	1	0.687	6	7	5	6	6	8	2	60	4760	85.48	41.9	10.5
PYT-S-5107	2	450	Roseworthy	2014	3	0.78	5	5	2	5	5	7	1	53	4730	84.8	36.1	11.2
PYT-S-5286	2	451	Roseworthy	2014	1	0.662	4	6	6	4	6	7	3	58	NA	86.54	38.9	10.4
AYT-O-2048	2	452	Roseworthy	2014	2	0.73	7	3	3	4	3	7	1	54	5420	85.16	39.5	10.4
PYT-S-6151	2	453	Roseworthy	2014	2	0.751	4	4	4	7	4	6	3	52	4860	86.22	41.2	10.4
PYT-S-4039	2	454	Roseworthy	2014	2	0.683	3	4	8	7	6	6	4	46	4156.7	86.04	38.1	10.8
PYT-S-4235	2	455	Roseworthy	2014	1	0.616	5	4	7	6	6	6	4	47	4360	85.42	45.2	10
PYT-S-4562	2	456	Roseworthy	2014	2	0.747	5	3	9	8	3	7	4	47	5140	86.8	40.2	11.4
PYT-S-4735	2	457	Roseworthy	2014	3	0.826	5	6	4	5	4	8	2	58	5896.7	83	38.2	11.4
PYT-S-4902	2	458	Roseworthy	2014	2	0.725	5	4	7	7	5	7	2	45	4460	87.24	32.7	11.6
PYT-S-5115	2	459	Roseworthy	2014	2	0.688	4	7	3	7	7	9	1	59	5620	85.32	32.4	11.2
PYT-S-5296	2	460	Roseworthy	2014	3	0.806	7	3	4	6	7	9	1	54	5616.7	84.2	38.3	10
PYT-S-5442	2	461	Roseworthy	2014	2	0.655	5	2	3	5	5	6	1	38	3853.3	80.76	28.8	12.3
PYT-S-6070	2	462	Roseworthy	2014	2	0.73	5	3	9	8	3	6	4	42	4576.7	84.78	34.8	10.9
AYT-O-1994	2	463	Roseworthy	2014	1	0.715	4	7	3	5	8	8	4	62	5040	85.9	44.4	10.6
PYT-S-4108	2	464	Roseworthy	2014	3	0.712	6	3	8	7	5	7	5	44	4790	84.16	35.2	10.9
PYT-S-4320	2	465	Roseworthy	2014	2	0.686	6	5	8	6	8	7	1	53	4156.7	83.98	36.9	11.5
PYT-S-4489	2	466	Roseworthy	2014	2	0.69	6	4	3	5	4	7	3	49	5100	84.66	39.7	9.8
PYT-S-4672	2	467	Roseworthy	2014	2	0.745	4	4	5	4	6	8	2	57	5290	83.96	30.2	10.7
PYT-S-4887	2	468	Roseworthy	2014	2	0.719	5	3	4	6	5	8	1	59	5930	86.26	36.4	10
PYT-S-5154	2	469	Roseworthy	2014	2	0.725	5	5	6	5	5	8	2	52	5723.3	82.7	33	10.5
PYT-S-5521	2	470	Roseworthy	2014	4	0.709	6	3	8	7	5	7	2	50	5536.7	85.54	41.3	11.7
PYT-S-6046	2	471	Roseworthy	2014	6	0.658	6	2	7	5	3	6	3	42	4323.3	84.64	32.7	12.2
PYT-S-6205	2	472	Roseworthy	2014	2	0.683	6	4	5	4	5	7	1	57	5790	85.18	44.9	9.5
PYT-S-4264	2	473	Roseworthy	2014	1	0.56	6	5	6	7	3	6	3	45	4493.3	82.54	39.5	10.3
AYT-O-2021	2	474	Roseworthy	2014	3	0.724	5	4	4	3	3	7	2	52	4180	83.72	31.7	11.1
PYT-S-5204	2	475	Roseworthy	2014	2	0.676	5	5	7	5	5	7	3	48	4500	86.02	40.7	10.5
PYT-S-6003	2	476	Roseworthy	2014	2	0.637	5	6	2	4	6	7	3	51	4766.7	85.12	43.2	9.3
AYT-O-0716	3	1	Roseworthy	2014	4	0.643	8	6	3	7	3	8	2	58	4836.7	83.16	35.2	12
AYT-S-0540	3	2	Roseworthy	2014	5	0.738	7	8	4	6	4	8	1	56	4893.3	79.92	31.6	12.4
AYT-S-0658	3	3	Roseworthy	2014	4	0.747	5	6	6	7	4	7	2	53	5910	82.36	31.5	11.8
AYT-O-1501	3	4	Roseworthy	2014	2	0.632	6	5	6	6	5	8	1	57	4873.3	84.32	32.9	12
AYT-O-1227	3	5	Roseworthy	2014	4	0.726	7	6	7	5	4	8	2	45	4890	82.54	32.6	12.4
AYT-O-2062	3	6	Roseworthy	2014	3	0.702	8	6	3	7	5	9	1	58	5486.7	82.86	32.7	11.9
AYT-S-0851	3	7	Roseworthy	2014	3	0.543	4	5	7	7	6	6	1	58	4916.7	82.74	30	11.8
AYT-S-0201	3	8	Roseworthy	2014	3	0.619	5	7	6	7	5	7	4	53	4843.3	84.64	37.4	10.5
AYT-O-1622	3	9	Roseworthy	2014	2	0.612	2	7	2	6	4	7	4	55	4460	84.22	45.5	12
AYT-S-0194	3	10	Roseworthy	2014	5	0.76	5	6	4	5	4	7	3	53	4906.7	85.62	42	11.3
AYT-O-0041	3	11	Roseworthy	2014	4	0.671	7	8	3	5	7	8	1	54	4396.7	83.7	34.6	11.7
AYT-O-1123	3	12	Roseworthy	2014	3	0.689	7	6	4	8	7	8	1	58	5290	83.38	40	11.3
AYT-O-1751	3	13	Roseworthy	2014	3	0.644	5	5	6	6	4	7	1	53	5766.7	83.6	36.9	11.6
AYT-S-0667	3	14	Roseworthy	2014	3	0.69	6	7	7	6	3	8	2	58	5383.3	82.1	33.4	12.7
AYT-O-0673	3	15	Roseworthy	2014	4	0.727	5	6	3	7	2	8	2	59	4636.7	83.78	30.9	12.1
AYT-S-0855	3	16	Roseworthy	2014	5	0.689	7	4	3	7	4	8	1	50	4070	79.4	32.2	11.7
AYT-O-2008	3	17	Roseworthy	2014	5	0.757	7	5	3	7	3	7	1	47	4683.3	82.28	34.6	12.1
AYT-S-0202	3	18	Roseworthy	2014	2	0.531	5	6	7	7	4	6	4	49	4846.7	83.6	38.4	11.4
AYT-O-0705	3	19	Roseworthy	2014	4	0.736	6	6	2	6	2	8	2	57	4650	81.18	26.9	12.5
AYT-S-0320	3	20	Roseworthy	2014	3	0.679	5	6	5	6	3	7	2	51	5366.7	80.14	33.8	12.7
AYT-O-1122	3	21	Roseworthy	2014	2	0.627	6	5	4	7	6	8	2	59	5766.7	82.12	37.4	11.1
AYT-O-1346	3	22	Roseworthy	2014	2	0.518	5	7	6	5	6	8	4	58	5510	82.98	37.1	12.1
AYT-O-1121	3	23	Roseworthy	2014	3	0.7	6	4	7	7	6	6	2	48	5363.3	84.1	36.6	11
AYT-O-0909	3	24	Roseworthy	2014	4	0.706	9	5	6	6	5	7	1	49	4683.3	79.92	47.7	11.9
AYT-O-1808	3	25	Roseworthy	2014	3	0.771	5	5	3	7	5	9	1	57	5750	82.64	33.9	12.2
AYT-O-1856	3	26	Roseworthy	2014	3	0.648	6	6	3	5	3	8	2	59	5523.3	82.7	33.2	11.5
AYT-O-1488	3	27	Roseworthy	2014	3	0.74	7	5	3	4	4	7	1	46	4883.3	82.82	31.4	11.9
AYT-O-2062	3	28	Roseworthy	2014	3	0.702	7	6	4	7	3	8	1	58	5600	82.52	31.3	12
AYT-O-1609	3	29	Roseworthy	2014	2	0.642	4	6	3	4	4	7	2	54	5333.3	83.78	42.5	12.3
AYT-S-0557	3	30	Roseworthy	2014	2	0.58	5	6	6	8	5	8	1	59	6286.7	81.96	30.8	12
PYT-S-0143	3	31	Roseworthy	2014	3	0.298	2	2	7	7	5	NA	8	46	NA	81.32	32.8	11.9
PYT-S-0165	3	32	Roseworthy	2014	2	0.401	5	3	7	8	4	NA	1	46	5486.7	84.46	39.1	12
PYT-S-0187	3	33	Roseworthy	2014	2	0.477	5	4	3	7	5	7	1	61	6580	84.1	40.7	10.6
PYT-S-0212	3	34	Roseworthy	2014	3	0.421	3	3	4	8	5	5	3	42	3910	73.78	24.5	13.5
PYT-S-0243	3	35	Roseworthy	2014	2	0.493	3	6	3	6	4	6	3	63	4933.3	84.98	38.4	10.2
PYT-S-0269	3	36	Roseworthy	2014	2	0.504	3	6	3	5	4	7	4	61	4863.3	84.4	34.2	10.7
PYT-S-0291	3	37	Roseworthy	2014	1	0.457	4	7	5	4	5	6	4	63	3363.3	87.44	40.2	12
PYT-S-0021	3	38	Roseworthy	2014	2	0.51	5	5	3	5	4	6	4	51	3926.7	86.04	53.7	11.4
AYT-O-2062	3	39	Roseworthy	2014	2	0.663	6	7	3	6	3	7	2	58	NA	84.18	36.1	11.5
PYT-S-0090	3	40	Roseworthy	2014	3	0.475	4	4	8	5	5	NA	3	47	NA	86.02	49.6	10.6
PYT-S-0112	3	41	Roseworthy	2014	2	0.502	3	7	6	5	5	5	1	57	3260	84.64	36.4	11
PYT-S-7487	3	42	Roseworthy	2014	2	0.621	4	6	6	7	2	6	3	56	4246.7	84.82	32.3	11.1
PYT-S-7509	3	43	Roseworthy	2014	3	0.66	5	6	7	6	5	6	2	48	5023.3	85.16	35.9	11.4
PYT-S-7531	3	44	Roseworthy	2014	1	0.516	4	7	3	3	3	5	5	49	2590	85.42	33.1	10.8
PYT-S-7552	3	45	Roseworthy	2014	2	0.707	5	8	4	6	7	8	3	60	4520	85.04	44.1	10.7
PYT-S-7574	3	46	Roseworthy	2014	1	0.566	6	6	4	4	4	6	4	47	3056.7	83.72	30.3	11.1
PYT-S-7604	3	47	Roseworthy	2014	4	0.743	6	7	2	5	5	8	1	58	3963.3	83.18	32.7	11
PYT-S-0012	3	48	Roseworthy	2014	2	0.702	5	5	7	6	4	8	1	59	3756.7	84.96	33.2	11.3
PYT-S-7591	3	49	Roseworthy	2014	3	0.672	5	4	8	5	4	5	4	43	2650	84.58	37.6	11.9
AYT-O-2048	3	50	Roseworthy	2014	2	0.542	6	6	NA	4	5	8	1	53	4180	84.98	37.1	11.1
PYT-S-0397	3	51	Roseworthy	2014	1	0.623	3	7	7	5	6	7	5	49	3766.7	81.2	29.8	11
PYT-S-7630	3	52	Roseworthy	2014	2	0.653	6	5	6	7	5	7	4	48	3743.3	85	41	11.6
PYT-S-0453	3	53	Roseworthy	2014	3	0.694	4	7	7	3	6	8	5	54	3796.7	85.18	42.1	11.8
PYT-S-1230	3	54	Roseworthy	2014	3	0.671	5	5	4	7	6	7	2	45	3313.3	84.9	33.3	12.1
PYT-S-1135	3	55	Roseworthy	2014	1	0.576	6	5	7	5	5	7	5	47	3373.3	83.9	35.8	12.1
PYT-S-0925	3	56	Roseworthy	2014	3	0.643	5	6	7	6	6	8	5	47	3940	81.42	34	12.7
PYT-S-7774	3	57	Roseworthy	2014	2	0.693	4	5	9	7	6	8	3	49	4706.7	84.02	35.2	12.1
PYT-S-0843	3	58	Roseworthy	2014	2	0.65	6	5	6	7	7	8	4	48	4223.3	83.34	31.5	13.1
PYT-S-0630	3	59	Roseworthy	2014	2	0.7	6	7	7	5	7	9	1	57	4783.3	84.74	38.9	10.9
PYT-S-1187	3	60	Roseworthy	2014	2	0.591	5	5	7	7	3	7	2	46	4086.7	85.18	32.6	12.2
AYT-O-2031	3	61	Roseworthy	2014	2	0.702	6	6	4	7	5	7	1	51	4370	85.16	32.1	11.7
PYT-S-0696	3	62	Roseworthy	2014	2	0.638	5	6	7	6	5	7	3	49	4273.3	82.88	33.3	12.3
PYT-S-7639	3	63	Roseworthy	2014	1	0.643	6	5	4	5	5	6	5	47	3213.3	83.6	37.2	11.6
PYT-S-0879	3	64	Roseworthy	2014	2	0.681	6	7	3	4	7	8	5	62	4463.3	86.38	43.3	11.6
PYT-S-0859	3	65	Roseworthy	2014	1	0.557	4	7	7	6	7	7	2	59	4413.3	85.84	45.4	10.9
PYT-S-0369	3	66	Roseworthy	2014	1	0.638	4	8	9	5	6	7	6	58	3806.7	85.2	37.8	10.9
PYT-S-1097	3	67	Roseworthy	2014	2	0.691	6	6	2	4	5	8	3	50	4653.3	85.52	34.2	10.7
PYT-S-1128	3	68	Roseworthy	2014	2	0.599	5	6	2	5	6	8	3	52	4420	83.76	36.4	10.8
PYT-S-0328	3	69	Roseworthy	2014	2	0.698	6	4	6	6	5	7	4	45	4600	85.34	36.6	12.1
PYT-S-0788	3	70	Roseworthy	2014	2	0.629	6	5	3	7	7	8	2	54	5246.7	83.28	39.6	12.1
PYT-S-0849	3	71	Roseworthy	2014	2	0.664	6	5	9	6	4	9	6	54	5063.3	85.3	36	11.8
AYT-O-2062	3	72	Roseworthy	2014	3	0.709	7	4	3	7	4	9	1	57	4133.3	84.72	36.7	11.5
PYT-S-7637	3	73	Roseworthy	2014	2	0.698	7	4	6	7	7	8	3	53	4316.7	87.4	43.8	11.2
PYT-S-0511	3	74	Roseworthy	2014	2	0.67	6	6	4	5	7	8	2	62	5696.7	86.28	46.1	11.7
PYT-S-0720	3	75	Roseworthy	2014	2	0.669	6	5	7	8	6	8	4	49	4706.7	80.14	30.7	12.3
PYT-S-7779	3	76	Roseworthy	2014	2	0.635	6	5	8	7	6	8	2	45	5140	82.9	29.8	11.7
PYT-S-0877	3	77	Roseworthy	2014	3	0.72	7	6	3	6	7	9	4	58	5123.3	84.82	33.7	11.4
PYT-S-0920	3	78	Roseworthy	2014	3	0.66	7	5	4	6	7	9	2	59	5960	85.46	43.8	11.4
PYT-S-1894	3	79	Roseworthy	2014	2	0.712	6	5	6	6	5	8	2	54	5193.3	82.12	33.8	11.3
PYT-S-0314	3	80	Roseworthy	2014	2	0.763	6	4	7	7	5	8	1	58	5996.7	83.42	40.9	11.9
PYT-S-1023	3	81	Roseworthy	2014	3	0.76	5	3	3	6	4	9	1	60	6183.3	87.28	36.9	11
PYT-S-0359	3	82	Roseworthy	2014	2	0.644	6	3	6	8	5	8	2	57	5690	84.3	42	10.8
AYT-O-1994	3	83	Roseworthy	2014	2	0.717	5	5	3	4	7	9	3	65	6113.3	85.94	44.2	11.4
PYT-S-1049	3	84	Roseworthy	2014	1	0.709	6	3	4	7	5	7	2	53	5116.7	85.36	47	12
PYT-S-0435	3	85	Roseworthy	2014	2	0.721	5	3	2	5	6	8	1	59	5910	84.3	37.3	9.8
PYT-S-7801	3	86	Roseworthy	2014	2	0.768	7	2	4	8	5	8	2	46	6536.7	85.04	40.2	NA
PYT-S-0723	3	87	Roseworthy	2014	1	0.724	6	4	3	6	6	8	5	59	5900	84.54	41.8	11
PYT-S-0623	3	88	Roseworthy	2014	2	0.749	5	3	7	7	5	8	2	49	7093.3	84.16	43.8	10.7
PYT-S-1175	3	89	Roseworthy	2014	3	0.786	6	2	7	7	6	7	5	46	5936.7	83.46	32.6	11.1
PYT-S-0479	3	90	Roseworthy	2014	1	0.768	5	4	7	4	7	9	3	66	6440	85.6	47.7	11.3
PYT-S-0390	3	91	Roseworthy	2014	2	0.737	6	4	2	9	5	8	2	53	5136.7	82.32	36.4	10.6
PYT-S-1171	3	92	Roseworthy	2014	4	0.784	7	3	5	7	5	7	1	53	6646.7	84.92	44.7	10.4
PYT-S-1118	3	93	Roseworthy	2014	4	0.8	7	2	3	3	5	7	1	43	5770	85.02	36.2	11.2
AYT-O-2021	3	94	Roseworthy	2014	3	0.711	6	3	2	6	3	6	2	NA	4966.7	84.78	37.5	11
PYT-S-1275	3	95	Roseworthy	2014	3	0.668	6	2	7	7	4	7	2	44	5980	84.74	41.3	10.5
PYT-S-0662	3	96	Roseworthy	2014	2	0.785	6	3	7	7	5	9	2	57	6296.7	84.44	42.9	11.6
PYT-S-7804	3	97	Roseworthy	2014	3	0.729	5	2	5	8	4	7	2	48	6300	82.6	34.6	10.6
PYT-S-1655	3	98	Roseworthy	2014	6	0.816	5	3	2	7	5	8	1	46	5706.7	83.62	32.2	10.8
PYT-S-7739	3	99	Roseworthy	2014	3	0.678	4	3	8	8	5	8	3	49	6233.3	84.7	40.8	11.9
PYT-S-1764	3	100	Roseworthy	2014	2	0.83	5	4	2	7	4	9	1	66	5953.3	86.08	42.3	10.9
PYT-S-1880	3	101	Roseworthy	2014	3	0.705	5	3	4	4	4	7	1	47	5050	81.46	36.6	11.8
PYT-S-1757	3	102	Roseworthy	2014	3	0.8	6	3	1	5	6	9	1	59	4490	84.1	37.5	10.5
PYT-S-0897	3	103	Roseworthy	2014	2	0.781	5	6	2	5	7	9	4	61	6236.7	85.34	47.7	10.8
PYT-S-1134	3	104	Roseworthy	2014	2	0.741	5	4	4	7	5	8	1	56	6160	86.02	47.2	11.3
AYT-O-2033	3	105	Roseworthy	2014	3	0.759	6	4	3	6	4	8	1	55	6543.3	85.4	40.3	10.4
PYT-S-0860	3	106	Roseworthy	2014	2	0.734	6	3	7	7	6	8	2	52	6446.7	83.34	38.6	11.1
PYT-S-1001	3	107	Roseworthy	2014	2	0.698	5	4	5	6	5	8	2	57	6286.7	85.74	37.4	10.8
PYT-S-0522	3	108	Roseworthy	2014	2	0.73	6	5	4	7	4	9	2	63	6046.7	85.9	46.1	12
PYT-S-7750	3	109	Roseworthy	2014	3	0.794	5	3	4	6	6	8	2	45	4703.3	82.1	32.4	11.6
PYT-S-7773	3	110	Roseworthy	2014	3	0.82	5	5	5	5	3	8	1	61	6063.3	86.84	46.1	10.6
PYT-S-0448	3	111	Roseworthy	2014	2	0.681	4	5	3	5	5	8	3	59	6306.7	84.28	41.3	9.6
PYT-S-1270	3	112	Roseworthy	2014	4	0.811	6	2	5	7	3	7	1	44	6480	85.96	39.7	10.9
PYT-S-1345	3	113	Roseworthy	2014	3	0.765	6	3	8	7	5	8	1	47	5943.3	83.84	39.4	10.7
PYT-S-1679	3	114	Roseworthy	2014	3	0.702	5	3	3	5	4	7	1	59	6243.3	85.68	42	10.7
PYT-S-1970	3	115	Roseworthy	2014	2	0.644	5	4	7	7	5	7	1	57	6496.7	84.62	38.6	10.3
AYT-O-2031	3	116	Roseworthy	2014	2	0.792	6	3	3	6	4	7	1	53	6616.7	87.22	39.2	10.3
PYT-S-2061	3	117	Roseworthy	2014	3	0.617	6	2	2	4	4	7	4	52	5836.7	87.48	39.6	10.6
PYT-S-2112	3	118	Roseworthy	2014	2	0.765	6	3	5	4	3	8	1	58	6616.7	85.46	31.8	10.6
PYT-S-1351	3	119	Roseworthy	2014	2	0.659	6	5	4	4	5	8	4	61	4690	86.02	39.3	10.1
AYT-S-0688	3	120	Roseworthy	2014	1	0.735	5	5	2	6	6	8	5	60	5583.3	87.08	42.4	11.5
AYT-O-1397	3	121	Roseworthy	2014	3	0.642	5	2	7	8	5	6	2	44	5436.7	83.56	37.4	12.4
AYT-O-1310	3	122	Roseworthy	2014	2	0.745	4	5	3	5	5	8	4	61	6233.3	86.4	45.8	9.8
AYT-O-1778	3	123	Roseworthy	2014	4	0.722	7	3	2	6	4	6	1	46	5070	84.98	32.2	10.9
AYT-S-0443	3	124	Roseworthy	2014	3	0.692	5	2	4	6	5	6	1	46	6323.3	86.06	42.6	10.9
AYT-O-1654	3	125	Roseworthy	2014	3	0.769	4	5	2	4	5	7	1	58	6923.3	86.04	42.5	10.9
AYT-S-0340	3	126	Roseworthy	2014	2	0.726	5	4	5	4	5	7	1	59	5986.7	86.9	37.6	10.3
AYT-O-2031	3	127	Roseworthy	2014	2	0.646	6	2	4	7	4	7	2	53	6083.3	86.44	41.3	10.4
AYT-S-0338	3	128	Roseworthy	2014	2	0.685	6	4	7	6	3	8	1	54	6053.3	84.22	39.7	10.8
AYT-O-1652	3	129	Roseworthy	2014	2	0.75	5	6	1	3	5	8	1	58	5613.3	85.24	43.4	9.8
AYT-S-0093	3	130	Roseworthy	2014	2	0.582	5	3	4	6	4	5	4	43	5590	83.02	37.1	11.2
AYT-S-0085	3	131	Roseworthy	2014	2	0.256	5	1	7	8	5	NA	1	47	NA	82.34	36.2	11.7
AYT-O-0044	3	132	Roseworthy	2014	2	0.839	6	7	2	4	3	8	1	57	5263.3	85.18	34.8	10.9
AYT-S-0041	3	133	Roseworthy	2014	2	0.71	6	6	2	3	4	9	1	57	5776.7	82.6	43.2	10.1
AYT-O-1566	3	134	Roseworthy	2014	2	0.604	4	6	5	6	4	7	2	53	5080	84.28	34.5	10.8
AYT-S-0250	3	135	Roseworthy	2014	2	0.685	5	4	6	5	6	8	1	53	5823.3	84.5	40.8	11.3
AYT-O-1811	3	136	Roseworthy	2014	2	0.716	4	6	4	4	5	8	2	56	5890	83.7	38	10.5
AYT-O-1402	3	137	Roseworthy	2014	2	0.472	4	4	9	8	6	NA	1	45	NA	82.58	34.3	11.6
AYT-O-2021	3	138	Roseworthy	2014	3	0.69	5	4	3	3	3	7	2	49	5080	83.72	32.9	11.3
AYT-O-0696	3	139	Roseworthy	2014	4	0.65	6	4	2	5	4	7	2	55	5453.3	84.94	35.3	11
AYT-S-0073	3	140	Roseworthy	2014	3	0.481	5	4	8	7	6	NA	2	55	NA	82.8	33.8	11.1
AYT-S-0241	3	141	Roseworthy	2014	2	0.681	5	5	6	4	6	8	3	51	5340	81.66	31.5	11.9
AYT-S-0230	3	142	Roseworthy	2014	2	0.727	5	5	4	4	6	7	1	52	5616.7	81.62	33.7	11.4
AYT-S-0337	3	143	Roseworthy	2014	2	0.612	4	5	5	5	5	7	2	49	5273.3	82.24	31.9	11.6
AYT-S-0228	3	144	Roseworthy	2014	2	0.764	7	6	3	6	4	9	1	59	4970	81.32	31.8	12
AYT-O-0701	3	145	Roseworthy	2014	3	0.716	6	7	2	5	3	8	1	57	4746.7	81.56	29.3	12.3
AYT-O-0456	3	146	Roseworthy	2014	5	0.707	7	5	5	6	3	6	3	43	4190	81.2	32.3	13.1
AYT-S-0067	3	147	Roseworthy	2014	4	0.321	4	2	7	7	5	NA	1	44	NA	81.7	34.2	13.4
AYT-O-0547	3	148	Roseworthy	2014	2	0.663	5	4	3	7	3	7	3	44	4306.7	81.18	25.4	13.6
AYT-O-2031	3	149	Roseworthy	2014	3	0.761	5	4	5	5	6	8	2	54	4543.3	86.1	36.1	11.7
PYT-S-1620	3	150	Roseworthy	2014	2	0.639	6	4	6	6	6	7	2	57	4850	84.84	40.1	11.6
PYT-S-2107	3	151	Roseworthy	2014	2	0.639	4	5	3	4	5	8	1	51	4310	81.82	37.9	12.1
PYT-S-1856	3	152	Roseworthy	2014	4	0.709	5	4	5	7	5	7	3	49	4310	83.72	29.8	12.9
PYT-S-1981	3	153	Roseworthy	2014	2	0.612	5	6	8	7	5	7	4	48	3116.7	81.78	34.2	14.2
PYT-S-1603	3	154	Roseworthy	2014	4	0.808	6	4	7	7	5	8	1	51	3996.7	82.82	32	12.7
PYT-S-2307	3	155	Roseworthy	2014	3	0.648	6	6	5	8	6	7	1	49	5060	83.54	45.1	12.8
PYT-S-2240	3	156	Roseworthy	2014	2	0.666	5	6	7	7	4	8	2	49	5766.7	84.5	34.4	12.5
PYT-S-1339	3	157	Roseworthy	2014	2	0.669	6	4	9	8	4	7	2	46	5050	84.94	36.8	12.2
PYT-S-2308	3	158	Roseworthy	2014	2	0.703	5	7	8	6	5	8	3	56	4903.3	82.38	41.6	12.6
PYT-S-2915	3	159	Roseworthy	2014	2	0.804	5	4	6	5	4	9	1	58	5850	84.02	40	12
AYT-O-2021	3	160	Roseworthy	2014	4	0.741	5	4	2	3	3	7	1	51	3990	82.9	31.6	12.2
PYT-S-1411	3	161	Roseworthy	2014	2	0.583	3	3	4	6	6	6	2	55	5663.3	84.8	33.8	11.1
PYT-S-1703	3	162	Roseworthy	2014	3	0.773	4	3	7	8	5	7	2	45	5773.3	85.48	38.3	11.9
PYT-S-1516	3	163	Roseworthy	2014	3	0.722	6	5	7	6	4	8	1	47	4966.7	84.18	37.6	11.9
PYT-S-1642	3	164	Roseworthy	2014	5	0.815	6	5	5	6	5	8	1	49	5476.7	84.68	36.1	11.2
PYT-S-1400	3	165	Roseworthy	2014	4	0.724	7	7	4	4	5	7	4	43	3976.7	83.3	36.7	11.7
PYT-S-2217	3	166	Roseworthy	2014	2	0.6	5	7	6	8	6	7	2	58	5286.7	81.96	37.8	12.3
PYT-S-2007	3	167	Roseworthy	2014	3	0.664	6	4	5	7	3	7	2	48	4593.3	83.86	32.4	12.4
PYT-S-2090	3	168	Roseworthy	2014	3	0.706	6	5	7	8	6	8	2	48	4850	81.78	35.6	13.2
PYT-S-2252	3	169	Roseworthy	2014	3	0.76	5	7	9	7	6	8	2	49	5366.7	83.36	33.9	12.9
PYT-S-1518	3	170	Roseworthy	2014	2	0.705	6	6	3	6	4	8	1	59	5103.3	86.1	39.6	10.9
AYT-O-2031	3	171	Roseworthy	2014	2	0.729	6	4	5	7	5	8	1	53	5666.7	86.26	35.3	11.4
PYT-S-2038	3	172	Roseworthy	2014	4	0.768	7	3	8	7	5	8	2	47	4586.7	86.04	33.8	12.5
PYT-S-1955	3	173	Roseworthy	2014	1	0.749	6	8	1	3	4	9	1	57	4296.7	86.14	37.3	11.4
PYT-S-2928	3	174	Roseworthy	2014	1	0.661	5	4	6	5	4	8	1	55	4790	81.6	32.1	12.3
PYT-S-2234	3	175	Roseworthy	2014	2	0.53	4	6	5	6	5	6	3	60	4256.7	84.56	38.5	12.2
PYT-S-2128	3	176	Roseworthy	2014	3	0.717	5	4	4	7	3	8	2	49	5203.3	85.38	36.4	12.1
PYT-S-2058	3	177	Roseworthy	2014	2	0.731	5	3	3	7	4	7	4	45	4153.3	85.08	34.2	13.1
PYT-S-1364	3	178	Roseworthy	2014	2	0.831	5	6	2	6	5	8	3	57	5156.7	86.08	38.8	11.8
PYT-S-1986	3	179	Roseworthy	2014	3	0.679	6	4	3	7	5	8	1	46	4190	80.24	28.4	13.8
PYT-S-1618	3	180	Roseworthy	2014	2	0.549	6	5	4	8	6	8	2	61	5366.7	82.8	41.3	11.4
PYT-S-2932	3	181	Roseworthy	2014	2	0.74	5	4	7	7	4	8	1	48	5103.3	83.04	33	11.9
AYT-O-1994	3	182	Roseworthy	2014	2	0.811	5	7	2	6	8	9	3	61	5410	84.86	40.1	11.8
PYT-S-1475	3	183	Roseworthy	2014	2	0.616	4	2	6	8	4	6	4	41	3853.3	83.26	28.2	12.6
PYT-S-2104	3	184	Roseworthy	2014	2	0.77	7	4	4	5	3	8	1	58	4903.3	85.66	37.4	11.1
PYT-S-2027	3	185	Roseworthy	2014	1	0.751	7	3	6	6	7	8	3	58	5670	84.28	40.9	11
PYT-S-1296	3	186	Roseworthy	2014	2	0.768	6	6	5	5	3	9	1	58	5426.7	83.38	40.9	11.1
PYT-S-1555	3	187	Roseworthy	2014	3	0.698	7	3	6	7	7	8	3	45	4546.7	83.28	34.4	11.3
PYT-S-5505	3	188	Roseworthy	2014	4	0.855	7	5	3	4	5	8	2	53	5480	83.74	38.3	10.2
PYT-S-5699	3	189	Roseworthy	2014	2	0.698	6	4	7	9	4	7	2	46	4760	86.28	37.1	11.7
PYT-S-5954	3	190	Roseworthy	2014	2	0.854	7	6	4	7	6	9	1	61	4543.3	84.98	40.5	11.1
PYT-S-5625	3	191	Roseworthy	2014	2	0.696	5	6	5	6	7	8	1	50	5376.7	84.3	41.4	11.2
PYT-S-5486	3	192	Roseworthy	2014	3	0.808	6	5	8	5	4	8	1	60	5216.7	85.84	37.9	11
AYT-O-2008	3	193	Roseworthy	2014	5	0.719	8	4	3	5	3	7	1	43	4140	83.36	33.1	11.4
PYT-S-5528	3	194	Roseworthy	2014	4	0.824	7	5	3	4	3	8	1	57	5646.7	86.16	37.6	10.3
PYT-S-5498	3	195	Roseworthy	2014	5	0.793	7	4	3	4	3	8	1	49	4596.7	81.24	32.2	11.1
PYT-S-6237	3	196	Roseworthy	2014	3	0.825	6	5	7	6	4	8	2	56	4846.7	84.46	42.6	12.6
PYT-S-5502	3	197	Roseworthy	2014	4	0.777	6	5	5	4	4	8	2	48	5346.7	81.66	33.3	11.3
PYT-S-6039	3	198	Roseworthy	2014	2	0.757	6	5	3	4	3	8	2	58	5196.7	84.3	38.9	12.1
PYT-S-5966	3	199	Roseworthy	2014	2	0.777	5	6	4	6	5	9	1	62	6350	84.7	40.1	10.8
PYT-S-5869	3	200	Roseworthy	2014	4	0.827	7	4	2	3	4	8	1	48	6266.7	85.22	39.1	10.3
PYT-S-5490	3	201	Roseworthy	2014	3	0.748	7	4	4	4	4	8	1	49	5850	83.14	33.7	11
PYT-S-7181	3	202	Roseworthy	2014	6	0.687	5	3	5	6	3	6	3	51	4453.3	83.04	32.6	11.1
PYT-S-7206	3	203	Roseworthy	2014	2	0.427	5	4	7	8	5	NA	2	58	5546.7	83.98	38.6	10.7
AYT-O-2031	3	204	Roseworthy	2014	2	0.764	6	3	6	7	4	8	1	53	6080	87	38.8	10.5
PYT-S-2842	3	205	Roseworthy	2014	2	0.701	5	3	3	7	4	7	1	48	5766.7	82.98	34.2	11.1
PYT-S-3091	3	206	Roseworthy	2014	2	0.811	6	4	2	4	7	8	1	59	6416.7	86.52	41.4	10.7
PYT-S-3314	3	207	Roseworthy	2014	3	0.746	4	5	2	4	4	8	1	56	6413.3	85.94	38.8	10.5
PYT-S-2406	3	208	Roseworthy	2014	3	0.767	6	5	1	4	5	8	2	58	6300	85.46	39.8	10.8
PYT-S-3380	3	209	Roseworthy	2014	2	0.687	6	5	2	6	6	8	1	61	5920	86.24	50.3	11.6
PYT-S-3807	3	210	Roseworthy	2014	1	0.834	5	5	3	5	5	9	1	60	5956.7	84.52	31.2	10.4
PYT-S-3328	3	211	Roseworthy	2014	3	0.824	7	5	3	3	4	9	2	54	5700	84.58	39.4	11.1
PYT-S-3271	3	212	Roseworthy	2014	4	0.784	6	4	4	5	4	8	2	48	6453.3	85.56	44.4	10.5
PYT-S-3454	3	213	Roseworthy	2014	2	0.756	7	4	3	5	6	9	1	60	6473.3	86.84	41.9	10.1
PYT-S-5455	3	214	Roseworthy	2014	3	0.728	6	3	5	7	5	7	2	49	6053.3	86.08	41.5	10.7
AYT-O-2048	3	215	Roseworthy	2014	2	0.729	7	3	2	4	3	8	1	53	5756.7	85.46	39.6	10.3
PYT-S-3641	3	216	Roseworthy	2014	2	0.801	5	6	1	3	3	8	2	55	5510	85.9	42.2	10.9
PYT-S-3668	3	217	Roseworthy	2014	2	0.677	6	5	4	6	6	8	1	54	4986.7	84.74	36.8	10.7
PYT-S-2957	3	218	Roseworthy	2014	2	0.798	5	5	4	7	5	8	1	57	5676.7	84.92	34.1	11.1
PYT-S-3340	3	219	Roseworthy	2014	3	0.711	6	3	5	6	3	7	1	56	5993.3	85.84	39.9	10.7
PYT-S-3420	3	220	Roseworthy	2014	4	0.731	5	4	4	4	2	6	3	47	5820	86.38	36.7	10.6
PYT-S-2759	3	221	Roseworthy	2014	1	0.662	5	4	4	6	6	8	3	62	4946.7	86.88	49.5	11.9
PYT-S-2419	3	222	Roseworthy	2014	2	0.662	6	6	3	4	4	8	2	59	5240	88.2	NA	9.8
PYT-S-3650	3	223	Roseworthy	2014	1	0.658	6	6	2	5	4	8	2	57	5756.7	88.04	44.7	10
PYT-S-3728	3	224	Roseworthy	2014	2	0.698	5	5	5	5	3	7	2	58	5370	84.36	46.7	10.8
PYT-S-2466	3	225	Roseworthy	2014	2	0.693	6	5	3	3	3	7	1	53	5353.3	85.64	47.8	10.8
AYT-O-2033	3	226	Roseworthy	2014	2	0.612	5	4	3	4	3	7	1	53	6083.3	86.02	42	9.6
PYT-S-3628	3	227	Roseworthy	2014	2	0.644	5	4	4	6	4	7	2	48	5506.7	86	34	10.4
PYT-S-3397	3	228	Roseworthy	2014	2	0.735	6	4	2	4	5	7	2	54	5280	85.74	41.6	9.5
PYT-S-5552	3	229	Roseworthy	2014	4	0.693	7	3	6	6	4	6	1	50	4830	85.64	43.7	11.4
PYT-S-3394	3	230	Roseworthy	2014	1	0.643	5	4	1	4	4	7	1	57	5110	86.28	41.1	10.3
PYT-S-3626	3	231	Roseworthy	2014	2	0.589	5	5	3	4	3	7	1	56	5323.3	85.22	48.1	10.7
PYT-S-3304	3	232	Roseworthy	2014	2	0.655	5	5	3	4	3	7	1	55	5420	86.64	46.2	9.9
PYT-S-3331	3	233	Roseworthy	2014	2	0.611	4	5	4	5	2	6	1	49	5396.7	85.52	46.5	10
PYT-S-3660	3	234	Roseworthy	2014	2	0.694	6	3	2	5	3	7	1	56	5846.7	85.94	39.4	10
PYT-S-3122	3	235	Roseworthy	2014	3	0.579	6	2	6	7	3	5	4	44	5393.3	84.88	39.9	10.1
PYT-S-2738	3	236	Roseworthy	2014	2	0.628	5	5	7	7	4	6	3	49	5206.7	84.76	44.5	9.3
AYT-O-2048	3	237	Roseworthy	2014	2	0.573	7	4	5	7	2	7	2	52	5600	85.36	42.4	10
PYT-S-3665	3	238	Roseworthy	2014	2	0.607	4	3	3	5	3	7	2	56	5010	87.02	35.5	11.2
AYT-S-0291	3	239	Roseworthy	2014	1	0.526	5	6	4	8	2	6	4	53	4386.7	85.36	33.8	10.5
AYT-S-0835	3	240	Roseworthy	2014	1	0.736	6	5	5	5	5	8	2	61	5626.7	87.22	49.7	9.6
AYT-O-1723	3	241	Roseworthy	2014	2	0.472	5	3	8	7	4	5	5	44	5356.7	84.64	36.5	9.8
AYT-O-1959	3	242	Roseworthy	2014	1	0.493	6	3	5	6	3	4	5	42	4096.7	85.76	40.5	10.5
AYT-O-0887	3	243	Roseworthy	2014	2	0.611	6	6	4	4	4	5	4	48	4283.3	86.18	40	10.5
AYT-O-0739	3	244	Roseworthy	2014	4	0.61	5	3	6	7	2	3	3	45	3446.7	85.18	37.4	10.3
AYT-O-0937	3	245	Roseworthy	2014	2	0.604	6	4	2	7	5	7	3	56	4863.3	86	44.9	10.2
AYT-O-0585	3	246	Roseworthy	2014	5	0.579	5	3	3	7	1	4	4	38	3780	83.72	29.8	11.4
AYT-O-0935	3	247	Roseworthy	2014	3	0.542	6	4	3	7	3	6	3	56	5090	86	41	9.8
AYT-O-1994	3	248	Roseworthy	2014	1	0.593	4	6	3	6	6	7	2	63	5020	86.1	45.7	10.7
AYT-S-0592	3	249	Roseworthy	2014	2	0.629	5	2	6	8	5	6	2	46	5810	87.88	39.5	10.7
AYT-O-1730	3	250	Roseworthy	2014	2	0.542	4	3	1	6	3	6	1	57	4283.3	84.42	40.1	10.8
AYT-S-0266	3	251	Roseworthy	2014	1	0.56	4	4	3	6	2	5	2	48	4346.7	85.7	43.5	10
AYT-O-1942	3	252	Roseworthy	2014	4	0.404	4	2	1	7	3	NA	1	41	NA	84.86	37.4	9.5
AYT-O-0743	3	253	Roseworthy	2014	2	0.518	5	3	1	5	2	5	3	59	3980	85.82	42.3	11.1
AYT-O-0881	3	254	Roseworthy	2014	2	0.532	5	3	1	6	3	4	3	49	4076.7	86.32	39.5	10.3
AYT-S-0282	3	255	Roseworthy	2014	1	0.529	3	6	3	5	5	6	5	59	3763.3	87.3	46	11.7
AYT-O-0740	3	256	Roseworthy	2014	3	0.608	5	2	5	7	2	4	2	44	3916.7	84.18	38	10.7
AYT-S-0104	3	257	Roseworthy	2014	4	0.299	4	2	8	8	5	NA	2	54	NA	81.98	42.7	11
AYT-O-0807	3	258	Roseworthy	2014	2	0.521	5	3	4	5	4	5	1	48	4656.7	87.2	41.5	10.3
AYT-O-2021	3	259	Roseworthy	2014	2	0.54	5	2	3	4	3	5	4	48	4993.3	86.88	38.9	9.9
AYT-O-1671	3	260	Roseworthy	2014	1	0.516	3	5	2	4	4	7	3	58	4996.7	85.86	42.1	10.2
AYT-O-0738	3	261	Roseworthy	2014	6	0.573	5	1	7	7	3	4	2	45	4570	NA	NA	11.1
AYT-O-1697	3	262	Roseworthy	2014	2	0.606	4	5	2	5	4	7	1	57	5596.7	86.5	45.5	9.4
AYT-O-1828	3	263	Roseworthy	2014	1	0.549	5	3	2	6	3	7	1	59	5406.7	85.44	36.1	10.3
AYT-S-0285	3	264	Roseworthy	2014	2	0.595	6	4	3	7	4	7	2	54	5660	86.94	46.9	10.2
AYT-S-0494	3	265	Roseworthy	2014	1	0.602	6	3	4	7	4	6	2	49	5140	81.64	38	11.2
AYT-O-1720	3	266	Roseworthy	2014	1	0.48	6	4	5	8	3	5	3	47	4586.7	84.14	44.5	9.9
AYT-S-0462	3	267	Roseworthy	2014	1	0.561	5	2	8	8	4	6	3	50	5176.7	84.3	43.7	10.3
AYT-O-0471	3	268	Roseworthy	2014	2	0.509	6	2	2	6	2	4	4	42	3666.7	82.72	35.3	10.4
PYT-S-2383	3	269	Roseworthy	2014	2	0.553	4	4	4	6	4	5	2	49	5050	85.98	44.3	10.5
AYT-O-2033	3	270	Roseworthy	2014	2	0.557	5	3	4	6	3	6	2	50	5503.3	85.84	44.4	10
PYT-S-3012	3	271	Roseworthy	2014	2	0.539	5	4	2	4	3	6	3	58	5103.3	84.32	47.3	9.7
PYT-S-3574	3	272	Roseworthy	2014	2	0.576	5	4	2	5	3	6	1	56	5293.3	86.06	42.4	9.6
PYT-S-3032	3	273	Roseworthy	2014	2	0.546	5	5	4	4	5	6	5	53	4776.7	83.04	36.2	10.7
PYT-S-3774	3	274	Roseworthy	2014	2	0.595	5	3	4	6	3	6	2	53	5126.7	86.16	44.2	8.6
PYT-S-3208	3	275	Roseworthy	2014	3	0.501	5	3	3	8	4	4	4	43	4766.7	82.9	38.2	11.1
PYT-S-2703	3	276	Roseworthy	2014	1	0.547	4	5	2	6	6	6	2	65	4190	85.8	46.1	11
PYT-S-3765	3	277	Roseworthy	2014	2	0.516	5	2	5	7	2	5	1	47	5713.3	84.66	40.8	10.3
PYT-S-3131	3	278	Roseworthy	2014	3	0.621	7	3	7	7	4	5	1	45	3886.7	84.62	37	11
PYT-S-2756	3	279	Roseworthy	2014	2	0.521	6	4	7	7	3	5	1	48	5366.7	84.58	41.8	9.9
PYT-S-3433	3	280	Roseworthy	2014	3	0.582	5	4	7	8	2	5	2	44	5376.7	84.06	40.5	10.1
AYT-O-2031	3	281	Roseworthy	2014	1	0.537	5	4	3	7	3	5	3	49	5130	89.32	43	10.2
PYT-S-3826	3	282	Roseworthy	2014	2	0.598	4	4	4	7	5	6	2	59	5963.3	87.16	36.2	9.8
PYT-S-3488	3	283	Roseworthy	2014	2	0.399	5	3	8	7	4	4	2	53	4986.7	84.96	47.3	10.8
PYT-S-3330	3	284	Roseworthy	2014	1	0.499	3	6	2	4	3	5	2	55	4983.3	86.3	45.5	9.7
PYT-S-3290	3	285	Roseworthy	2014	1	0.452	3	5	7	6	4	1	4	58	4410	87.86	50.2	10.2
PYT-S-3746	3	286	Roseworthy	2014	1	0.491	5	5	5	5	3	NA	3	49	4776.7	85.48	44	9.9
PYT-S-3806	3	287	Roseworthy	2014	1	0.562	5	3	4	6	3	NA	2	53	5660	86.58	39.5	10.2
PYT-S-2371	3	288	Roseworthy	2014	1	0.533	5	5	3	4	4	NA	1	58	5053.3	86.04	46	9.8
PYT-S-3770	3	289	Roseworthy	2014	1	0.511	4	4	4	6	4	NA	3	47	4800	86.26	43.1	10.2
PYT-S-3604	3	290	Roseworthy	2014	3	0.591	6	2	4	6	2	NA	2	43	4673.3	86.9	43.2	9.8
PYT-S-3089	3	291	Roseworthy	2014	1	0.495	6	3	1	3	4	1	3	59	3956.7	86.78	44.2	10
AYT-O-2062	3	292	Roseworthy	2014	2	0.47	6	3	2	6	3	5	2	51	3680	85.26	37.4	10.9
PYT-S-3565	3	293	Roseworthy	2014	2	0.516	5	3	2	3	3	5	3	47	4973.3	87.08	48.9	8.6
PYT-S-2784	3	294	Roseworthy	2014	2	0.403	4	3	6	8	4	4	3	48	5100	84.54	45.7	10.1
PYT-S-2465	3	295	Roseworthy	2014	1	0.465	4	5	2	3	5	6	4	59	4096.7	87	47.2	9.6
PYT-S-3376	3	296	Roseworthy	2014	1	0.485	4	4	1	5	4	6	3	58	4576.7	87.44	41.9	10.3
PYT-S-2535	3	297	Roseworthy	2014	2	0.473	6	3	3	7	4	4	2	48	4893.3	87.6	40.6	10
PYT-S-2473	3	298	Roseworthy	2014	1	0.469	7	4	2	2	3	5	5	57	3830	86.86	45.7	11.7
PYT-S-6246	3	299	Roseworthy	2014	2	0.431	4	2	2	6	3	3	3	45	4030	85.66	43.4	10.6
PYT-S-2792	3	300	Roseworthy	2014	3	0.512	3	2	8	8	3	3	2	39	4553.3	86.24	40.2	10.7
PYT-S-5663	3	301	Roseworthy	2014	2	0.474	3	4	4	4	3	4	5	49	4023.3	85.48	37.6	10.8
PYT-S-3102	3	302	Roseworthy	2014	3	0.468	5	2	5	7	2	3	2	38	5016.7	86.96	43.3	10.6
AYT-O-2062	3	303	Roseworthy	2014	2	0.49	7	3	2	7	2	6	1	52	4770	86.98	NA	10.7
PYT-S-6585	3	304	Roseworthy	2014	1	0.554	5	3	1	5	4	6	1	57	5223.3	85.94	41.6	9.2
PYT-S-6897	3	305	Roseworthy	2014	2	0.524	6	3	2	6	3	5	2	45	5083.3	85.92	35.8	9.3
PYT-S-7300	3	306	Roseworthy	2014	2	0.528	5	3	1	7	3	5	2	53	4226.7	83.6	51.1	11.1
PYT-S-6553	3	307	Roseworthy	2014	1	0.526	5	3	2	5	4	5	1	54	5393.3	86.06	48.1	8.7
PYT-S-6845	3	308	Roseworthy	2014	2	0.57	6	2	6	6	3	4	3	47	5230	86.78	37.8	9.9
PYT-S-7149	3	309	Roseworthy	2014	1	0.527	4	4	2	5	3	6	4	59	4436.7	86.02	39	10.3
PYT-S-6440	3	310	Roseworthy	2014	1	0.455	5	3	5	6	3	5	3	48	4533.3	86.28	40.4	10.1
PYT-S-6812	3	311	Roseworthy	2014	1	0.494	5	6	2	4	4	5	5	51	4653.3	86.16	41.4	9.1
PYT-S-7164	3	312	Roseworthy	2014	2	0.527	7	3	2	7	3	5	2	52	5150	86.8	39	9.5
PYT-S-6461	3	313	Roseworthy	2014	1	0.5	6	3	2	7	4	5	3	49	4236.7	85.7	41.5	10.9
AYT-O-2021	3	314	Roseworthy	2014	2	0.542	5	2	2	5	2	4	2	48	4290	87.12	38.3	9.7
PYT-S-7127	3	315	Roseworthy	2014	2	0.526	5	5	1	6	6	6	3	59	4256.7	86.58	43.1	10.1
PYT-S-6451	3	316	Roseworthy	2014	1	0.449	4	3	6	6	4	4	2	56	4520	84.78	47.6	11.4
PYT-S-6783	3	317	Roseworthy	2014	2	0.5	5	4	1	5	4	4	3	50	4863.3	86.72	39.6	9.4
PYT-S-7079	3	318	Roseworthy	2014	1	0.424	3	3	3	7	4	5	1	59	4383.3	86.68	44.5	10.5
PYT-S-6376	3	319	Roseworthy	2014	1	0.469	5	4	6	8	4	6	2	53	4873.3	87.82	41.2	11.1
PYT-S-6702	3	320	Roseworthy	2014	2	0.481	5	4	3	4	5	6	1	52	4650	84.18	42.9	8.1
PYT-S-7007	3	321	Roseworthy	2014	1	0.542	5	4	6	6	3	5	4	58	4556.7	84.18	39.7	NA
PYT-S-6294	3	322	Roseworthy	2014	2	0.565	5	3	3	4	3	5	1	48	4660	88.12	40.8	8.4
PYT-S-6629	3	323	Roseworthy	2014	2	0.473	3	4	2	3	3	4	2	46	4370	86.18	39.5	8.4
PYT-S-6993	3	324	Roseworthy	2014	2	0.447	4	3	7	6	4	5	3	54	4486.7	86.5	41.6	9.1
AYT-O-2008	3	325	Roseworthy	2014	4	0.481	6	2	3	5	2	4	3	44	4650	87.12	40.8	9.6
PYT-S-6617	3	326	Roseworthy	2014	3	0.513	4	3	3	3	3	5	1	42	5186.7	86.18	37.5	9.9
PYT-S-6972	3	327	Roseworthy	2014	2	0.524	5	2	3	5	3	5	1	45	5683.3	85.5	37.7	9.4
PYT-S-7338	3	328	Roseworthy	2014	2	0.497	6	4	2	4	3	5	4	55	3940	86.42	39.5	10.4
PYT-S-6600	3	329	Roseworthy	2014	2	0.48	3	5	2	6	4	6	2	57	5343.3	86.34	42.4	9.5
PYT-S-6949	3	330	Roseworthy	2014	2	0.541	4	4	3	6	5	6	2	49	5386.7	86.2	43.8	9.7
PYT-S-7314	3	331	Roseworthy	2014	1	0.503	3	3	2	5	5	5	3	52	4020	84.04	47.9	10.9
PYT-S-6583	3	332	Roseworthy	2014	1	0.468	3	3	3	5	4	4	1	50	4790	86.28	40.7	9.4
PYT-S-6943	3	333	Roseworthy	2014	1	0.469	4	3	3	5	3	5	2	49	4560	86.1	45.9	9.3
PYT-S-7317	3	334	Roseworthy	2014	1	0.492	3	4	2	6	4	5	2	49	5046.7	85.7	39.1	9.6
PYT-S-6570	3	335	Roseworthy	2014	1	0.45	4	4	3	5	4	5	2	49	4820	86.34	43.9	10.3
AYT-O-2008	3	336	Roseworthy	2014	4	0.422	7	2	1	5	2	3	3	44	4863.3	86.9	43.5	9.5
PYT-S-7231	3	337	Roseworthy	2014	1	0.466	6	3	2	6	3	5	3	50	4923.3	86.5	45.8	9.6
PYT-S-6495	3	338	Roseworthy	2014	3	0.533	5	2	2	7	2	5	1	47	5320	87.14	40.6	10.1
PYT-S-6773	3	339	Roseworthy	2014	3	0.545	5	3	1	6	3	5	1	48	4790	86.38	40.2	9.8
PYT-S-7087	3	340	Roseworthy	2014	2	0.553	5	3	2	7	3	5	1	53	5213.3	84.82	41.9	10.5
PYT-S-6414	3	341	Roseworthy	2014	2	0.578	4	3	2	6	4	6	1	49	5553.3	84.76	40.4	9.7
PYT-S-6697	3	342	Roseworthy	2014	2	0.566	3	5	4	7	4	6	2	50	5670	86.46	44.7	9.3
PYT-S-7004	3	343	Roseworthy	2014	2	0.633	5	6	5	7	6	7	2	59	5603.3	85.02	43.8	9.7
PYT-S-6291	3	344	Roseworthy	2014	3	0.58	5	3	1	5	4	6	1	56	5750	85.42	37.6	10.1
PYT-S-6650	3	345	Roseworthy	2014	2	0.556	5	3	2	5	3	6	1	49	6010	85.14	43.1	9.4
PYT-S-6967	3	346	Roseworthy	2014	3	0.58	5	2	5	7	3	4	1	38	5330	85.42	36	10.2
AYT-O-2062	3	347	Roseworthy	2014	2	0.541	7	3	2	7	4	6	1	51	5286.7	85.24	37.2	10.1
PYT-S-6627	3	348	Roseworthy	2014	2	0.641	5	3	2	4	3	6	2	52	6140	86.26	40.3	8.5
PYT-S-6950	3	349	Roseworthy	2014	2	0.574	3	3	2	7	3	6	1	48	6006.7	85.4	40.6	9.4
PYT-S-7316	3	350	Roseworthy	2014	2	0.461	4	4	2	5	4	6	1	53	5560	85.46	45.1	9.4
PYT-S-3965	3	351	Roseworthy	2014	1	0.458	3	2	6	8	3	5	3	44	5340	82.24	41.1	10.1
PYT-S-4195	3	352	Roseworthy	2014	3	0.554	2	2	5	8	3	4	3	37	4770	85.5	34.1	9.8
PYT-S-4389	3	353	Roseworthy	2014	2	0.543	5	2	2	4	3	6	1	45	5716.7	87.12	42.2	9.2
PYT-S-4679	3	354	Roseworthy	2014	4	0.602	5	1	5	7	3	5	2	44	5440	86.78	29.3	9.4
PYT-S-4913	3	355	Roseworthy	2014	2	0.504	4	5	2	6	4	7	1	59	5796.7	86.04	38.2	9.9
PYT-S-5161	3	356	Roseworthy	2014	3	0.554	5	2	2	7	3	5	2	47	5736.7	86.26	41.4	9.3
PYT-S-5369	3	357	Roseworthy	2014	2	0.491	5	3	3	5	3	6	2	49	5723.3	86.24	37.6	8.6
AYT-O-2008	3	358	Roseworthy	2014	5	0.565	7	2	1	5	3	5	2	45	4896.7	85.72	38.5	9.5
AYT-O-1436	3	359	Roseworthy	2014	2	0.513	6	3	2	7	4	6	1	53	5313.3	84.52	34.3	10.7
AYT-O-0628	3	360	Roseworthy	2014	1	0.55	7	4	1	6	3	7	1	52	5240	88.22	37.8	10.5
AYT-O-1315	3	361	Roseworthy	2014	2	0.547	7	4	4	6	4	7	1	53	5536.7	84.68	39.5	10.3
AYT-O-1440	3	362	Roseworthy	2014	1	0.479	6	3	2	6	4	6	1	49	5283.3	84.26	36.1	10.2
AYT-S-0004	3	363	Roseworthy	2014	2	0.479	5	2	5	8	3	5	3	38	4213.3	81.26	34.5	11.3
AYT-O-1225	3	364	Roseworthy	2014	5	0.547	7	3	4	7	2	4	2	43	4860	84.24	37.8	10.8
AYT-O-1422	3	365	Roseworthy	2014	1	0.458	5	6	2	7	4	8	1	59	5110	82.9	38.1	11
AYT-O-1429	3	366	Roseworthy	2014	2	0.549	5	3	1	6	4	5	2	44	5063.3	84.46	35.9	11.5
AYT-S-0506	3	367	Roseworthy	2014	3	0.542	5	3	1	8	4	6	3	46	5300	81.96	36.2	11.5
AYT-S-0645	3	368	Roseworthy	2014	2	0.494	5	3	3	8	4	6	2	53	5150	85.72	36.6	11
AYT-O-2048	3	369	Roseworthy	2014	2	0.505	7	3	3	7	2	7	1	51	5366.7	85.26	41.2	11
AYT-O-1226	3	370	Roseworthy	2014	2	0.492	6	4	2	7	3	5	1	46	4440	81.78	36.5	11.2
AYT-O-1364	3	371	Roseworthy	2014	4	0.547	2	4	5	8	4	4	3	33	4493.3	79.3	29.9	12.9
AYT-O-0488	3	372	Roseworthy	2014	NA	0.197	5	1	5	7	4	NA	1	42	NA	84.4	34.6	12.5
AYT-O-2058	3	373	Roseworthy	2014	6	0.597	5	2	3	7	3	6	3	37	4360	81.18	31.4	13.4
AYT-S-0523	3	374	Roseworthy	2014	2	0.797	5	4	4	7	6	7	1	48	5146.7	84.3	39.1	11.6
AYT-S-0142	3	375	Roseworthy	2014	2	0.589	4	5	3	8	3	6	2	47	4800	81.64	37.2	11.3
AYT-S-0178	3	376	Roseworthy	2014	1	0.585	4	5	6	7	3	5	1	44	4686.7	81.56	35.4	11.4
AYT-S-0005	3	377	Roseworthy	2014	2	0.517	5	4	5	9	3	5	4	37	3970	81.4	35.6	12.5
AYT-O-0452	3	378	Roseworthy	2014	4	0.579	7	3	2	6	2	4	1	42	4036.7	82.2	30.4	11.9
AYT-O-1423	3	379	Roseworthy	2014	1	0.543	4	8	3	5	6	7	1	55	4840	83.28	38.5	11
AYT-O-2031	3	380	Roseworthy	2014	2	0.651	6	4	4	7	5	7	1	48	4573.3	85.46	35	10.8
AYT-S-0739	3	381	Roseworthy	2014	2	0.704	6	4	4	6	4	7	1	49	5873.3	84.06	38.9	10
AYT-O-1929	3	382	Roseworthy	2014	2	0.651	6	4	4	6	3	6	1	43	5153.3	83.26	35.5	10.9
AYT-O-1594	3	383	Roseworthy	2014	3	0.553	6	3	2	7	2	5	3	44	4216.7	82	32.4	12.1
AYT-O-0947	3	384	Roseworthy	2014	3	0.707	8	4	2	5	2	7	1	49	4816.7	85.62	44.3	11
AYT-O-2035	3	385	Roseworthy	2014	2	0.582	7	5	1	4	2	7	1	50	4636.7	84.04	34.2	11.7
AYT-S-0631	3	386	Roseworthy	2014	1	0.649	5	4	8	8	6	7	1	50	4836.7	84.8	39.9	11.8
AYT-S-0632	3	387	Roseworthy	2014	2	0.718	7	4	2	6	5	8	1	55	4170	83.54	42.3	11.2
PYT-S-6142	3	388	Roseworthy	2014	3	0.826	7	4	1	3	3	8	1	49	4766.7	85.12	32.6	10.2
PYT-S-3929	3	389	Roseworthy	2014	2	0.633	5	2	9	7	6	6	1	47	3820	81.7	37.5	11.5
PYT-S-4253	3	390	Roseworthy	2014	3	0.74	5	2	6	7	3	7	3	43	5083.3	83.66	37.8	10.1
AYT-O-2031	3	391	Roseworthy	2014	2	0.677	5	3	4	8	4	7	2	52	5010	86.96	37.5	10.4
PYT-S-4733	3	392	Roseworthy	2014	1	0.793	6	7	2	7	4	8	2	58	5493.3	81.58	37.6	10.6
PYT-S-4912	3	393	Roseworthy	2014	3	0.736	5	6	5	7	3	7	2	49	4950	83.32	34.3	11.7
PYT-S-5151	3	394	Roseworthy	2014	2	0.794	5	7	2	6	4	8	1	53	4730	81.82	31.1	11.2
PYT-S-5382	3	395	Roseworthy	2014	2	0.684	4	5	3	6	3	7	1	55	5026.7	84.96	31.3	11.1
PYT-S-5757	3	396	Roseworthy	2014	2	0.788	5	4	3	6	5	8	1	49	6283.3	84.42	52.1	10.2
PYT-S-6086	3	397	Roseworthy	2014	2	0.841	5	5	4	6	3	8	1	50	6076.7	86.02	39.2	10.5
PYT-S-3866	3	398	Roseworthy	2014	2	0.787	5	7	4	5	5	8	1	53	4076.7	81.2	32.5	11.4
PYT-S-4106	3	399	Roseworthy	2014	2	0.801	6	6	3	6	4	8	1	59	5280	86.48	40.4	10.6
PYT-S-4351	3	400	Roseworthy	2014	2	0.861	6	5	6	6	7	9	3	58	5453.3	86.16	37.4	11.1
PYT-S-4533	3	401	Roseworthy	2014	6	0.797	4	4	6	7	3	8	3	45	5810	85.74	41.5	11.2
AYT-O-1994	3	402	Roseworthy	2014	2	0.733	4	7	2	5	7	9	2	61	5540	85.42	41.4	11.3
PYT-S-4991	3	403	Roseworthy	2014	2	0.856	5	6	2	6	4	9	1	58	5250	83.3	26.8	11.6
PYT-S-5185	3	404	Roseworthy	2014	4	0.833	4	6	6	6	3	8	2	53	5270	85.6	41.1	10.9
PYT-S-5377	3	405	Roseworthy	2014	3	0.828	3	6	3	7	3	8	2	52	5280	83.04	33.8	11.4
PYT-S-5910	3	406	Roseworthy	2014	3	0.774	4	4	4	8	4	8	2	44	4706.7	84.08	31	12.4
PYT-S-3853	3	407	Roseworthy	2014	2	0.715	4	6	5	7	4	8	4	45	4410	83.64	32.7	11.8
PYT-S-4103	3	408	Roseworthy	2014	2	0.816	5	7	3	6	3	9	1	57	5720	83.46	30.4	10.7
PYT-S-4360	3	409	Roseworthy	2014	3	0.776	6	6	4	6	6	9	1	58	5330	82.22	33.4	10.8
PYT-S-4570	3	410	Roseworthy	2014	3	0.772	6	5	3	8	5	7	1	40	4513.3	81.96	33	12.3
PYT-S-4716	3	411	Roseworthy	2014	2	0.716	5	7	3	6	4	8	1	57	5260	81.16	34.4	11.5
PYT-S-4972	3	412	Roseworthy	2014	2	0.805	5	4	3	7	4	8	2	50	6230	85	39.2	10.7
AYT-O-2031	3	413	Roseworthy	2014	2	0.783	5	5	4	8	4	8	2	50	4930	85.62	33.1	11.2
PYT-S-5368	3	414	Roseworthy	2014	2	0.845	6	7	2	4	4	8	1	58	4230	83.04	27.1	11.3
PYT-S-5840	3	415	Roseworthy	2014	5	0.785	6	5	1	5	3	7	1	47	4960	85.44	28.3	11.1
PYT-S-6156	3	416	Roseworthy	2014	3	0.775	5	5	5	8	4	7	1	53	5433.3	85.92	44.5	10.6
PYT-S-3987	3	417	Roseworthy	2014	2	0.739	4	7	2	6	3	8	3	55	5613.3	84.34	42.9	10.9
PYT-S-4227	3	418	Roseworthy	2014	3	0.812	6	4	7	7	2	7	1	45	4693.3	86.18	40.2	12.4
PYT-S-4475	3	419	Roseworthy	2014	2	0.677	5	4	4	6	3	7	2	46	4766.7	85.86	41.5	10.5
PYT-S-4706	3	420	Roseworthy	2014	2	0.764	5	7	4	7	4	8	2	58	5406.7	84.54	35.3	11.8
PYT-S-4973	3	421	Roseworthy	2014	1	0.744	4	6	2	5	5	9	1	60	6506.7	85.34	46	10.4
PYT-S-5143	3	422	Roseworthy	2014	2	0.733	4	4	8	8	4	7	4	49	3740	83.82	38	13
PYT-S-5327	3	423	Roseworthy	2014	4	0.811	5	5	3	6	4	8	1	53	5920	84.76	40	10.4
AYT-O-2033	3	424	Roseworthy	2014	3	0.82	5	4	2	5	4	8	1	53	5873.3	85.66	39.9	10.2
PYT-S-6129	3	425	Roseworthy	2014	3	0.692	4	7	1	5	3	7	2	51	4883.3	84.34	38.8	10.7
PYT-S-3924	3	426	Roseworthy	2014	1	0.811	4	9	1	5	7	9	3	65	4473.3	86.46	40.2	11.9
PYT-S-4054	3	427	Roseworthy	2014	3	0.777	5	7	3	6	4	8	2	56	4726.7	82.72	28.2	11.4
PYT-S-4297	3	428	Roseworthy	2014	2	0.756	3	7	5	5	3	8	2	57	4776.7	86.84	39.3	11.9
PYT-S-4483	3	429	Roseworthy	2014	2	0.598	7	4	6	8	4	7	4	48	4866.7	86.58	41	11.5
PYT-S-4690	3	430	Roseworthy	2014	4	0.809	6	5	6	7	3	8	1	49	5096.7	82.24	31.7	11.5
PYT-S-4951	3	431	Roseworthy	2014	2	0.832	7	4	2	5	4	9	1	59	6460	86.34	43.1	10.7
PYT-S-5168	3	432	Roseworthy	2014	3	0.771	5	4	2	5	3	8	3	49	5220	86.46	41.4	9.8
PYT-S-5380	3	433	Roseworthy	2014	2	0.775	5	4	5	6	3	9	1	59	5603.3	85.96	32.9	11.4
PYT-S-5831	3	434	Roseworthy	2014	5	0.85	7	4	6	7	3	8	1	47	5103.3	85.78	34.1	12.4
AYT-O-2062	3	435	Roseworthy	2014	2	0.821	7	5	2	7	3	9	1	58	5146.7	84.1	34.3	11.7
PYT-S-4061	3	436	Roseworthy	2014	2	0.847	6	5	4	4	5	9	1	56	5700	85.56	32.2	10.5
PYT-S-4247	3	437	Roseworthy	2014	1	0.648	6	3	5	7	4	6	3	44	4290	83.84	41.1	10.9
PYT-S-4447	3	438	Roseworthy	2014	2	0.807	6	6	6	7	5	8	1	57	5870	83.2	34.7	10.8
PYT-S-4670	3	439	Roseworthy	2014	6	0.846	5	2	6	8	4	6	2	43	4670	81.9	26.5	12.2
PYT-S-4874	3	440	Roseworthy	2014	2	0.776	6	5	5	7	3	7	2	47	3333.3	83.28	37.8	11.2
PYT-S-5081	3	441	Roseworthy	2014	2	0.754	6	5	4	5	4	9	1	58	5440	84.88	42.5	10.1
PYT-S-5335	3	442	Roseworthy	2014	3	0.769	5	4	6	6	3	7	1	47	5086.7	81.6	32.5	10.8
PYT-S-5847	3	443	Roseworthy	2014	6	0.794	7	3	4	6	2	7	1	43	5070	85.24	32.6	11.5
PYT-S-6223	3	444	Roseworthy	2014	2	0.814	6	6	2	5	3	9	1	59	6096.7	85.94	45	10.1
PYT-S-4086	3	445	Roseworthy	2014	2	0.804	5	6	2	5	6	9	1	61	5333.3	84.78	37.9	11.1
AYT-O-2008	3	446	Roseworthy	2014	4	0.773	7	4	3	6	3	7	1	45	4233.3	84	34	11.1
PYT-S-4433	3	447	Roseworthy	2014	2	0.733	5	6	5	5	4	8	3	57	4250	83.48	45.8	10.9
PYT-S-4637	3	448	Roseworthy	2014	2	0.811	5	5	4	5	4	8	2	57	5230	85.24	45.5	10.7
PYT-S-4800	3	449	Roseworthy	2014	4	0.784	7	4	1	5	3	8	2	48	4223.3	82.76	31.1	10.9
PYT-S-5109	3	450	Roseworthy	2014	2	0.786	4	6	5	6	6	9	1	59	5626.7	84.6	34.7	11.8
PYT-S-5288	3	451	Roseworthy	2014	3	0.791	7	4	2	4	4	9	1	57	NA	83.68	39.2	10.1
PYT-S-5780	3	452	Roseworthy	2014	2	0.682	4	5	6	5	4	6	3	53	4603.3	83.58	41.2	10.7
PYT-S-6163	3	453	Roseworthy	2014	3	0.775	5	5	5	6	3	7	2	51	5340	84.76	37.4	10.8
PYT-S-4042	3	454	Roseworthy	2014	3	0.761	5	5	7	6	3	7	1	48	4826.7	84.52	38.3	10.2
PYT-S-4254	3	455	Roseworthy	2014	2	0.741	5	4	5	7	2	6	3	45	4640	84.58	38.7	10.1
PYT-S-4568	3	456	Roseworthy	2014	1	0.687	6	4	7	8	3	6	3	45	3730	80.48	34.3	11.7
AYT-O-2008	3	457	Roseworthy	2014	4	0.718	7	3	1	5	3	7	3	43	4703.3	NA	36.7	10.9
PYT-S-4910	3	458	Roseworthy	2014	3	0.739	4	4	4	7	4	7	2	48	4893.3	82.44	30.7	11.7
PYT-S-5126	3	459	Roseworthy	2014	2	0.748	5	6	2	5	4	8	1	56	5850	86.5	38.9	10.6
PYT-S-5300	3	460	Roseworthy	2014	5	0.794	5	4	4	8	3	8	1	49	6170	85.1	37.7	10.1
PYT-S-5515	3	461	Roseworthy	2014	4	0.716	6	4	5	6	3	8	1	49	5436.7	86.86	45.9	10.7
PYT-S-6084	3	462	Roseworthy	2014	2	0.728	5	5	4	6	4	8	1	54	6423.3	86.76	44.8	10.3
PYT-S-3875	3	463	Roseworthy	2014	2	0.782	6	6	3	5	6	9	1	59	6036.7	82.4	34.4	10.3
PYT-S-4111	3	464	Roseworthy	2014	2	0.669	4	5	4	6	4	7	2	57	4470	84.76	31.8	10.8
PYT-S-4323	3	465	Roseworthy	2014	2	0.711	4	6	5	6	6	9	1	59	5800	86.24	33.7	10.2
PYT-S-4508	3	466	Roseworthy	2014	3	0.702	5	4	4	7	3	7	3	48	6113.3	86.26	43	10.2
PYT-S-4677	3	467	Roseworthy	2014	2	0.681	5	4	3	6	4	8	1	58	6230	85.12	33.5	10.4
AYT-O-2062	3	468	Roseworthy	2014	3	0.741	7	4	3	7	2	8	2	57	5920	84.5	35	10.6
PYT-S-5211	3	469	Roseworthy	2014	2	0.714	5	5	6	4	4	7	2	60	5110	84.76	40.9	10
PYT-S-5587	3	470	Roseworthy	2014	1	0.743	6	4	2	7	4	8	2	66	5073.3	85.14	40.8	10.7
PYT-S-6055	3	471	Roseworthy	2014	4	0.662	6	2	3	7	3	6	1	43	5243.3	84.62	33.4	11.8
PYT-S-6211	3	472	Roseworthy	2014	6	0.73	6	4	4	6	3	7	1	54	4366.7	85.8	39.4	11.8
PYT-S-4266	3	473	Roseworthy	2014	2	0.586	5	5	6	7	2	7	1	49	4980	84.06	37.4	10.5
PYT-S-4818	3	474	Roseworthy	2014	3	0.668	3	6	5	8	4	6	2	46	4036.7	78.46	30.5	11.9
PYT-S-5221	3	475	Roseworthy	2014	2	0.675	5	7	2	5	5	8	2	53	5586.7	83.7	37	10.1
PYT-S-6052	3	476	Roseworthy	2014	2	0.671	5	2	6	7	4	6	2	43	4560	84.2	29.1	11.8
AYT-O-0090	4	1	Roseworthy	2014	3	0.705	5	7	3	5	6	8	1	55	4030	81.02	29	13.4
AYT-O-0790	4	2	Roseworthy	2014	3	0.521	5	3	2	6	6	7	1	44	4420	83.22	30	13.1
AYT-O-0484	4	3	Roseworthy	2014	3	0.654	5	3	5	7	4	8	6	51	5423.3	84.1	32	12.7
AYT-O-0004	4	4	Roseworthy	2014	2	0.564	6	4	1	6	5	8	1	59	5360	85.72	35.8	11.3
AYT-O-1618	4	5	Roseworthy	2014	4	0.685	5	4	2	5	4	8	1	49	5413.3	82	34	12.5
AYT-S-0672	4	6	Roseworthy	2014	4	0.583	6	5	4	7	5	8	1	54	6026.7	81.98	37	12
AYT-O-0047	4	7	Roseworthy	2014	3	0.655	5	6	3	6	6	8	1	61	5333.3	84.82	39	11.9
AYT-O-0671	4	8	Roseworthy	2014	4	0.647	5	4	2	7	5	8	1	51	5170	82.06	30.8	12.8
AYT-O-0021	4	9	Roseworthy	2014	3	0.69	5	6	3	6	6	8	1	54	5426.7	81.7	32.1	11.2
AYT-O-1850	4	10	Roseworthy	2014	3	0.666	5	5	2	5	5	6	1	53	4776.7	82.06	37	10.8
AYT-O-2062	4	11	Roseworthy	2014	3	0.773	7	6	2	8	5	9	1	59	5476.7	82.4	31.5	12
AYT-O-1611	4	12	Roseworthy	2014	1	0.536	5	6	1	3	4	7	1	60	4506.7	86.4	44	11.1
AYT-O-2010	4	13	Roseworthy	2014	5	0.702	6	1	4	7	3	7	1	44	4873.3	83.12	33.7	12.9
AYT-O-1752	4	14	Roseworthy	2014	2	0.644	7	5	3	7	4	9	1	61	4756.7	84.8	34.9	11.9
AYT-O-0703	4	15	Roseworthy	2014	3	0.667	5	6	1	4	6	9	1	59	4790	83.9	39.6	13.1
AYT-O-0987	4	16	Roseworthy	2014	4	0.6	7	4	3	6	4	9	2	59	5233.3	83.74	32	12.1
AYT-O-0916	4	17	Roseworthy	2014	6	0.727	7	4	1	6	4	8	1	49	4920	80.74	34.1	12.6
AYT-S-0214	4	18	Roseworthy	2014	2	0.601	5	4	7	8	6	7	2	54	5560	81.6	38.3	12.8
AYT-O-1105	4	19	Roseworthy	2014	4	0.549	5	3	4	8	4	7	2	49	5470	82.5	33.8	12.1
AYT-O-0006	4	20	Roseworthy	2014	6	0.665	7	2	2	7	4	8	1	57	6106.7	84.66	36.7	11.3
AYT-O-1614	4	21	Roseworthy	2014	4	0.753	5	7	1	6	7	9	1	58	5910	82.82	37.2	11.9
AYT-O-2021	4	22	Roseworthy	2014	4	0.743	5	4	2	7	3	8	1	54	5180	81.44	30.4	12.4
AYT-O-0890	4	23	Roseworthy	2014	5	0.739	6	3	1	7	3	7	1	44	4640	82.64	34.1	12.4
AYT-O-1083	4	24	Roseworthy	2014	2	0.409	6	5	5	7	7	7	1	56	4336.7	80.6	29.9	11.8
AYT-O-0969	4	25	Roseworthy	2014	3	0.673	6	6	1	7	4	9	1	59	3660	82.32	28.4	13
AYT-S-0231	4	26	Roseworthy	2014	3	0.686	5	4	3	7	4	8	2	48	5343.3	80.4	29.7	13.1
AYT-O-0971	4	27	Roseworthy	2014	1	0.679	4	7	2	6	8	9	3	65	5940	82.48	36.4	11.7
AYT-O-1379	4	28	Roseworthy	2014	4	0.699	5	4	1	7	4	8	2	54	5196.7	80.8	30.9	11.9
AYT-O-1536	4	29	Roseworthy	2014	3	0.631	6	3	2	7	4	7	2	44	5146.7	81.88	30.4	12.4
AYT-S-0199	4	30	Roseworthy	2014	4	0.715	5	5	1	3	3	8	1	53	6380	83.94	34.9	11.1
PYT-S-0144	4	31	Roseworthy	2014	2	0.424	4	4	4	8	5	6	9	48	4743.3	82.04	32.6	11.6
PYT-S-0166	4	32	Roseworthy	2014	2	0.424	5	3	4	9	5	7	2	53	5876.7	85.42	36.2	11.3
AYT-O-2062	4	33	Roseworthy	2014	3	0.775	7	5	1	7	3	9	1	59	6266.7	84.02	34.6	11.2
PYT-S-0213	4	34	Roseworthy	2014	3	0.482	4	3	2	8	4	5	1	38	4370	81.46	29.4	12.6
PYT-S-0244	4	35	Roseworthy	2014	3	0.506	6	4	6	6	6	7	2	49	5433.3	86.16	42	10.9
PYT-S-0270	4	36	Roseworthy	2014	3	0.401	2	3	4	7	4	4	2	38	4420	80.32	30.1	11.9
PYT-S-0292	4	37	Roseworthy	2014	2	0.527	5	3	6	8	2	7	3	55	5286.7	82.68	35.1	11.8
PYT-S-0022	4	38	Roseworthy	2014	3	0.592	6	3	8	8	4	7	3	45	4900	80.6	34.4	12.7
PYT-S-0043	4	39	Roseworthy	2014	5	0.681	5	4	2	7	3	6	3	44	5376.7	82.18	34.2	11.6
PYT-S-0091	4	40	Roseworthy	2014	4	0.303	6	2	5	8	4	NA	2	48	NA	81.62	33.7	12.2
PYT-S-0113	4	41	Roseworthy	2014	2	0.536	5	5	2	7	5	7	1	63	4663.3	84.36	36.9	12.2
PYT-S-7488	4	42	Roseworthy	2014	2	0.466	4	3	3	7	4	7	1	59	4920	85.18	35.2	10.3
PYT-S-7510	4	43	Roseworthy	2014	2	0.586	5	3	4	8	3	7	1	50	4910	86.22	33.8	12.1
AYT-O-2033	4	44	Roseworthy	2014	NA	0.566	4	4	4	4	5	7	2	53	5246.7	86.24	41.6	9.8
PYT-S-7553	4	45	Roseworthy	2014	1	0.642	3	8	7	6	8	8	4	64	4550	83.88	44.9	11
PYT-S-7575	4	46	Roseworthy	2014	1	0.596	6	5	1	4	4	9	1	59	5503.3	84.6	32.8	11.3
PYT-S-7605	4	47	Roseworthy	2014	5	0.703	6	2	2	6	6	6	1	48	4440	80.2	27.9	12
PYT-S-0057	4	48	Roseworthy	2014	3	0.571	6	3	6	7	4	8	2	50	5236.7	86.4	35.6	11.6
PYT-S-7606	4	49	Roseworthy	2014	4	0.708	5	3	2	4	3	7	1	53	4363.3	85.72	34.9	10.8
PYT-S-0080	4	50	Roseworthy	2014	1	0.605	6	5	1	5	3	8	2	58	4240	85.58	34.7	10.8
PYT-S-0420	4	51	Roseworthy	2014	1	0.612	4	4	5	6	5	8	6	57	4926.7	85.28	41.9	10
PYT-S-1109	4	52	Roseworthy	2014	5	0.724	4	3	4	7	4	6	3	46	4630	83.38	38.2	11.5
PYT-S-0790	4	53	Roseworthy	2014	2	0.617	3	6	5	7	7	7	6	53	4436.7	83.82	34.5	11.3
PYT-S-0946	4	54	Roseworthy	2014	4	0.652	4	7	5	5	6	8	2	55	4323.3	86.06	44.4	11.5
AYT-O-2033	4	55	Roseworthy	2014	2	0.688	4	6	2	6	5	8	1	54	5333.3	85.72	39.5	10.6
PYT-S-1084	4	56	Roseworthy	2014	5	0.772	4	7	2	7	4	8	1	55	4643.3	85.9	39	11.2
PYT-S-1868	4	57	Roseworthy	2014	2	0.768	5	7	4	6	5	9	2	59	4423.3	83.88	32.7	12.3
PYT-S-0676	4	58	Roseworthy	2014	2	0.689	6	6	6	7	6	8	1	51	4276.7	84.62	39.3	11.5
PYT-S-1031	4	59	Roseworthy	2014	2	0.667	5	7	7	5	7	8	4	54	3996.7	81.24	35.7	11.5
PYT-S-0582	4	60	Roseworthy	2014	2	0.621	4	5	4	7	6	8	1	60	5753.3	85.26	37	10.2
PYT-S-0520	4	61	Roseworthy	2014	2	0.696	3	8	2	5	7	9	2	59	4233.3	85.4	38.6	11.9
PYT-S-0987	4	62	Roseworthy	2014	2	0.643	5	4	7	6	5	7	4	48	3826.7	84.9	35.9	11.8
PYT-S-0649	4	63	Roseworthy	2014	2	0.649	5	4	7	5	5	8	2	51	4333.3	84.5	37.1	11.6
PYT-S-1748	4	64	Roseworthy	2014	2	0.624	4	3	3	6	4	8	3	49	3713.3	85	42.4	12.1
PYT-S-0806	4	65	Roseworthy	2014	1	0.572	4	7	4	5	5	8	4	55	4276.7	85.22	34.8	11
AYT-O-2062	4	66	Roseworthy	2014	2	0.721	6	6	2	7	4	9	1	57	4363.3	83.66	32.6	11.3
PYT-S-0621	4	67	Roseworthy	2014	1	0.692	4	4	7	7	6	8	2	49	5146.7	82.62	31.9	12.4
PYT-S-0553	4	68	Roseworthy	2014	1	0.593	5	7	5	7	7	8	2	57	5033.3	82.44	32	12.4
PYT-S-0327	4	69	Roseworthy	2014	2	0.653	5	5	5	6	5	7	3	44	4416.7	86.58	36.4	12.7
PYT-S-7677	4	70	Roseworthy	2014	2	0.679	5	6	4	7	6	8	1	45	4226.7	83.5	34.5	12.7
PYT-S-0809	4	71	Roseworthy	2014	3	0.724	6	6	7	7	5	7	2	48	5060	84.24	38.7	12.1
PYT-S-1869	4	72	Roseworthy	2014	3	0.645	6	3	6	8	4	8	2	45	5103.3	84.06	33	12.6
PYT-S-1282	4	73	Roseworthy	2014	5	0.765	6	3	5	7	4	8	1	47	5263.3	80.5	33.5	12.2
PYT-S-0964	4	74	Roseworthy	2014	2	0.575	5	4	8	7	6	7	2	62	5220	83.32	39.7	12.4
PYT-S-7760	4	75	Roseworthy	2014	5	0.686	7	3	2	7	4	7	1	51	4750	79.96	33.1	12.1
PYT-S-1063	4	76	Roseworthy	2014	4	0.672	5	5	2	6	4	8	1	54	5710	84.16	32.6	11
AYT-O-1994	4	77	Roseworthy	2014	2	0.698	5	6	1	6	7	9	3	64	5886.7	86.8	41.4	12.1
PYT-S-0861	4	78	Roseworthy	2014	2	0.595	6	4	7	6	6	8	1	55	4846.7	81.82	37.4	12.2
PYT-S-0971	4	79	Roseworthy	2014	2	0.77	7	5	6	8	5	8	1	51	4843.3	85.08	35	11.4
PYT-S-1294	4	80	Roseworthy	2014	4	0.771	6	2	6	8	4	7	1	44	4340	80.38	32.4	12.6
PYT-S-0541	4	81	Roseworthy	2014	2	0.675	6	5	4	7	6	8	1	59	4643.3	84.48	34.5	11.6
PYT-S-1203	4	82	Roseworthy	2014	3	0.792	5	6	1	6	4	8	1	59	6713.3	86.1	44.3	11.6
PYT-S-1197	4	83	Roseworthy	2014	4	0.775	6	3	4	7	4	7	1	48	4603.3	85.38	35.2	11
PYT-S-0615	4	84	Roseworthy	2014	2	0.745	5	4	8	7	6	7	2	53	5703.3	83.6	40.5	12.1
PYT-S-0432	4	85	Roseworthy	2014	3	0.731	6	3	6	6	6	8	1	53	5283.3	84.64	39.3	10.7
PYT-S-0838	4	86	Roseworthy	2014	2	0.74	6	5	3	7	7	9	3	60	5610	81.74	39.4	10.8
PYT-S-0402	4	87	Roseworthy	2014	3	0.707	7	2	4	7	5	7	1	50	5350	84.22	38.7	10.6
AYT-O-2033	4	88	Roseworthy	2014	3	0.776	5	3	2	6	5	8	1	54	6250	84.84	41.9	10.2
PYT-S-0508	4	89	Roseworthy	2014	2	0.79	6	4	7	6	6	8	2	60	5773.3	85.94	44.9	11.9
PYT-S-1054	4	90	Roseworthy	2014	2	0.751	7	1	6	7	7	8	3	45	5666.7	84.08	37.2	12.3
PYT-S-1761	4	91	Roseworthy	2014	2	0.731	6	4	3	6	4	9	2	61	5793.3	86.34	42.1	10.5
PYT-S-0456	4	92	Roseworthy	2014	2	0.771	6	6	2	5	8	9	4	65	5630	83.16	41	11.2
PYT-S-1781	4	93	Roseworthy	2014	4	0.784	7	2	8	5	4	7	1	44	5600	85.2	36.2	10.9
PYT-S-0472	4	94	Roseworthy	2014	3	0.793	6	5	2	6	4	8	1	55	5396.7	85.2	37.1	11.7
PYT-S-7788	4	95	Roseworthy	2014	1	0.714	5	4	7	8	5	7	3	53	5726.7	85.96	38.4	11
PYT-S-1268	4	96	Roseworthy	2014	4	0.809	7	2	2	7	6	8	1	47	5513.3	85.22	39.7	10.7
PYT-S-1666	4	97	Roseworthy	2014	4	0.799	5	2	2	5	6	7	2	48	5970	83.14	37.7	10.3
PYT-S-0379	4	98	Roseworthy	2014	2	0.765	6	5	2	4	6	8	2	57	6376.7	86.6	40.9	10
AYT-O-2031	4	99	Roseworthy	2014	3	0.81	6	2	5	7	5	8	1	53	6666.7	87.76	39.5	10.5
PYT-S-1102	4	100	Roseworthy	2014	5	0.836	6	4	4	6	5	8	1	55	NA	84.48	43.3	10.1
PYT-S-1667	4	101	Roseworthy	2014	5	0.805	5	3	2	5	3	8	1	53	6643.3	84.74	36.8	10
PYT-S-7772	4	102	Roseworthy	2014	3	0.784	7	4	3	4	4	8	1	50	5293.3	82.02	36.3	10.5
PYT-S-0951	4	103	Roseworthy	2014	2	0.729	7	3	5	6	6	8	1	49	5510	81.96	34.1	10.9
PYT-S-0880	4	104	Roseworthy	2014	2	0.814	5	7	2	4	8	9	2	67	6590	84.9	43.8	10.2
PYT-S-0798	4	105	Roseworthy	2014	2	0.763	7	4	6	4	7	9	2	53	6166.7	82.36	40.3	10
PYT-S-0470	4	106	Roseworthy	2014	2	0.769	5	4	4	7	5	9	1	61	6680	86.78	46.3	10.9
PYT-S-1101	4	107	Roseworthy	2014	2	0.792	6	6	2	3	6	9	1	62	6883.3	86.46	42.8	9.6
PYT-S-0836	4	108	Roseworthy	2014	2	0.778	6	5	6	7	7	9	2	59	6726.7	85.56	39.7	10.3
PYT-S-1779	4	109	Roseworthy	2014	2	0.745	5	3	3	4	8	8	1	57	6293.3	85.32	41	9.9
AYT-O-2062	4	110	Roseworthy	2014	3	0.833	7	5	1	6	4	9	1	58	5640	84.46	34.8	10.7
PYT-S-0418	4	111	Roseworthy	2014	2	0.673	6	3	3	6	6	8	1	54	6260	83.54	37.5	11.1
PYT-S-0550	4	112	Roseworthy	2014	1	0.807	4	3	2	5	7	9	1	59	6540	86.8	35.9	10.7
PYT-S-1385	4	113	Roseworthy	2014	1	0.808	6	5	1	5	4	9	2	59	5750	84.74	33.2	10.5
PYT-S-1971	4	114	Roseworthy	2014	4	0.561	6	3	3	6	5	6	1	49	4940	83.92	35.7	11.6
PYT-S-1820	4	115	Roseworthy	2014	2	0.716	6	2	4	6	5	7	1	48	5883.3	86.1	40.4	10.6
PYT-S-1432	4	116	Roseworthy	2014	1	0.735	5	2	4	7	5	7	1	46	5793.3	83.06	35.4	11.1
PYT-S-2103	4	117	Roseworthy	2014	2	0.742	4	3	2	4	4	8	1	54	6170	84.42	36.1	10.1
PYT-S-1426	4	118	Roseworthy	2014	2	0.737	5	3	6	8	7	7	2	48	5603.3	82.8	37.9	11.5
PYT-S-2253	4	119	Roseworthy	2014	2	0.61	5	4	2	5	6	7	1	49	NA	83.46	42.2	11
AYT-O-0549	4	120	Roseworthy	2014	2	0.658	5	3	3	7	2	7	2	46	5530	83.22	28.3	11.9
AYT-O-2008	4	121	Roseworthy	2014	5	0.742	7	3	3	4	4	7	2	48	5610	85.32	38.2	10.3
AYT-S-0422	4	122	Roseworthy	2014	2	0.725	6	3	6	7	6	8	2	56	6826.7	85.06	44.6	11.1
AYT-S-0090	4	123	Roseworthy	2014	4	0.256	4	2	2	9	4	NA	1	46	NA	81.1	32.2	11.9
AYT-S-0693	4	124	Roseworthy	2014	2	0.72	5	4	5	6	6	7	1	57	5843.3	87.66	43.6	11.4
AYT-O-1570	4	125	Roseworthy	2014	1	0.736	6	4	4	8	5	8	1	57	5526.7	84.12	31.9	10.9
AYT-O-0460	4	126	Roseworthy	2014	5	0.711	8	3	2	5	4	6	2	44	5150	84.52	40.5	11
AYT-O-1108	4	127	Roseworthy	2014	5	0.368	5	2	3	6	5	NA	1	48	NA	82.46	38.2	10.5
AYT-S-0327	4	128	Roseworthy	2014	3	0.65	6	4	5	6	4	7	1	59	6693.3	86.68	46	9.9
AYT-O-1011	4	129	Roseworthy	2014	2	0.709	6	7	5	5	5	8	1	55	5546.7	84.34	41.5	11
AYT-O-0486	4	130	Roseworthy	2014	2	0.65	7	3	2	4	5	8	1	52	6003.3	84.14	38.9	10.1
AYT-O-1514	4	131	Roseworthy	2014	3	0.628	6	3	3	5	6	8	1	51	5103.3	80.28	30.3	11.8
AYT-O-2062	4	132	Roseworthy	2014	3	0.768	7	4	2	7	4	9	1	57	5926.7	84.74	33.6	11.4
AYT-O-1864	4	133	Roseworthy	2014	3	0.659	6	4	2	5	5	8	1	50	5953.3	83.58	38.5	10.6
AYT-O-1400	4	134	Roseworthy	2014	4	0.612	3	3	3	5	3	6	1	42	4633.3	83.12	28.3	12.8
AYT-S-0344	4	135	Roseworthy	2014	2	0.664	5	6	5	6	6	8	1	58	5906.7	84.98	36.5	11.7
AYT-O-1768	4	136	Roseworthy	2014	2	0.683	7	8	1	5	6	9	2	60	4153.3	81.3	32.3	11.5
AYT-S-0680	4	137	Roseworthy	2014	1	0.71	6	7	2	6	6	9	1	60	5153.3	85.88	43.1	12
AYT-O-0417	4	138	Roseworthy	2014	5	0.663	7	2	2	5	2	5	1	47	3906.7	82.52	30.7	12.9
AYT-O-1246	4	139	Roseworthy	2014	2	0.682	4	8	3	6	7	7	2	61	4976.7	80.48	34.9	10.9
AYT-O-1822	4	140	Roseworthy	2014	4	0.75	7	5	2	4	6	8	1	53	5453.3	82.76	34.1	11.7
AYT-O-0524	4	141	Roseworthy	2014	5	0.718	5	5	1	7	3	7	2	55	3800	81.72	27	13.9
AYT-S-0236	4	142	Roseworthy	2014	3	0.726	5	3	8	8	4	7	2	46	4900	80.72	33.2	13.3
AYT-O-2048	4	143	Roseworthy	2014	2	0.699	6	4	5	6	3	8	1	54	4513.3	83.08	35.4	11.8
AYT-S-0341	4	144	Roseworthy	2014	2	0.753	3	7	4	4	5	9	1	59	5160	85.42	33	12.6
AYT-O-1647	4	145	Roseworthy	2014	2	0.737	5	7	2	3	6	9	1	59	5696.7	85.88	41.5	11.2
AYT-S-0082	4	146	Roseworthy	2014	3	0.329	4	2	3	8	6	NA	1	55	NA	81.2	30.5	13
AYT-O-2056	4	147	Roseworthy	2014	3	0.759	5	7	2	6	7	9	1	58	5433.3	82.64	38.1	11.9
AYT-O-2002	4	148	Roseworthy	2014	3	0.727	4	6	2	3	5	8	1	56	5863.3	83.98	42.5	10.8
AYT-S-0687	4	149	Roseworthy	2014	2	0.761	5	8	2	5	6	9	1	57	5596.7	83.76	40.3	11.4
PYT-S-2187	4	150	Roseworthy	2014	2	0.703	4	5	4	8	6	8	1	53	5486.7	84.28	36.2	11.7
PYT-S-1349	4	151	Roseworthy	2014	1	0.597	5	6	5	7	5	7	3	47	4623.3	82.86	35.3	11.9
PYT-S-2000	4	152	Roseworthy	2014	1	0.677	5	6	6	5	7	7	2	58	4783.3	85.46	46.3	11.6
PYT-S-1461	4	153	Roseworthy	2014	3	0.679	5	6	4	3	3	7	2	50	3503.3	83.82	35.5	11.7
AYT-O-2048	4	154	Roseworthy	2014	2	0.72	6	4	3	5	3	8	1	55	5240	83.94	35.5	11.8
PYT-S-1584	4	155	Roseworthy	2014	1	0.563	4	5	5	7	4	6	4	45	4356.7	83.2	33.7	12.2
PYT-S-2077	4	156	Roseworthy	2014	2	0.659	5	5	4	6	4	7	2	49	4433.3	85.66	37	12.4
PYT-S-2209	4	157	Roseworthy	2014	2	0.623	4	4	6	8	5	6	5	38	3763.3	84.2	37.2	12.3
PYT-S-2684	4	158	Roseworthy	2014	2	0.681	4	6	2	7	7	8	3	51	4393.3	84.5	37.2	12.1
PYT-S-1445	4	159	Roseworthy	2014	1	0.642	5	6	6	6	6	8	2	58	4990	83.06	41.1	11.1
PYT-S-1827	4	160	Roseworthy	2014	2	0.69	5	3	7	8	4	7	4	47	4536.7	82.9	33.3	11.6
PYT-S-2123	4	161	Roseworthy	2014	2	0.657	4	7	3	6	5	7	3	58	4660	83.44	38.4	11.1
PYT-S-1568	4	162	Roseworthy	2014	2	0.594	4	7	6	3	4	6	2	55	4353.3	84.52	39.1	10.3
PYT-S-1388	4	163	Roseworthy	2014	3	0.51	5	6	6	6	7	7	1	57	5170	83.28	36.2	11
PYT-S-2247	4	164	Roseworthy	2014	3	0.762	6	4	6	7	6	8	1	48	5266.7	83.24	40.5	12.2
AYT-O-2021	4	165	Roseworthy	2014	4	0.69	5	3	2	4	4	7	1	49	4673.3	82.94	32.7	11.7
PYT-S-2681	4	166	Roseworthy	2014	2	0.694	5	6	3	7	7	7	3	57	4520	84.58	38.1	12
PYT-S-2073	4	167	Roseworthy	2014	3	0.587	4	4	4	7	4	6	4	44	4513.3	86.2	33.1	12.2
PYT-S-1631	4	168	Roseworthy	2014	4	0.72	5	4	3	7	6	7	1	51	4640	83.6	35.7	12.9
PYT-S-1621	4	169	Roseworthy	2014	3	0.747	6	7	2	7	5	8	1	58	4846.7	84.98	29	11.8
PYT-S-1818	4	170	Roseworthy	2014	4	0.759	5	5	6	7	5	7	1	46	4900	84.2	36.1	11.4
PYT-S-1597	4	171	Roseworthy	2014	2	0.626	4	7	4	8	5	7	3	54	5003.3	85.12	39.5	11.1
PYT-S-1968	4	172	Roseworthy	2014	4	0.826	6	6	2	4	6	8	1	54	4433.3	83.24	28.5	11.3
PYT-S-1494	4	173	Roseworthy	2014	3	0.652	3	5	4	7	4	7	1	56	4750	82.66	29	12.3
PYT-S-2245	4	174	Roseworthy	2014	3	0.707	4	6	6	6	5	7	2	49	4886.7	84.56	38.5	12.8
PYT-S-1467	4	175	Roseworthy	2014	3	0.717	4	5	6	7	6	8	2	52	5156.7	82.38	34.9	12.8
AYT-O-2021	4	176	Roseworthy	2014	4	0.817	5	5	2	7	3	8	1	53	4853.3	83.16	29.9	12.7
PYT-S-2115	4	177	Roseworthy	2014	3	0.731	4	7	2	7	6	9	1	59	5073.3	81.64	28.7	12.2
PYT-S-2134	4	178	Roseworthy	2014	4	0.704	6	5	4	7	4	7	1	46	4820	83.04	33.2	12.9
PYT-S-2923	4	179	Roseworthy	2014	5	0.709	5	5	4	6	7	8	1	48	5823.3	85.78	35.8	11.3
PYT-S-1511	4	180	Roseworthy	2014	3	0.786	6	4	3	7	5	8	1	53	5086.7	83.96	31.2	12.6
PYT-S-2155	4	181	Roseworthy	2014	3	0.735	5	4	7	8	5	8	1	48	3950	82.44	27.7	13.8
PYT-S-2987	4	182	Roseworthy	2014	2	0.72	5	5	4	7	5	8	1	59	4666.7	83.38	31.5	11.7
PYT-S-1479	4	183	Roseworthy	2014	2	0.768	4	4	4	7	6	8	2	51	4786.7	83.24	40	11.7
PYT-S-2172	4	184	Roseworthy	2014	3	0.711	4	2	8	8	6	7	3	39	3843.3	83.86	35	13.1
PYT-S-2976	4	185	Roseworthy	2014	4	0.801	3	4	4	7	6	8	1	57	4386.7	81.42	29.8	11.4
PYT-S-2682	4	186	Roseworthy	2014	2	0.772	3	6	3	8	7	8	4	60	5100	85.88	41.8	11.3
AYT-O-2033	4	187	Roseworthy	2014	NA	0.823	4	5	3	5	5	8	1	56	5320	84.08	35.8	11.4
PYT-S-5919	4	188	Roseworthy	2014	4	0.841	6	7	4	6	4	9	2	62	4596.7	84.16	37.2	12.3
PYT-S-5942	4	189	Roseworthy	2014	3	0.758	5	6	6	8	4	8	3	58	4940	84.22	38	11.8
PYT-S-6302	4	190	Roseworthy	2014	4	0.814	4	7	4	7	5	8	1	58	4683.3	83.48	35.1	10.8
PYT-S-5483	4	191	Roseworthy	2014	2	0.811	5	6	7	6	5	8	2	60	4743.3	84.24	38.5	11.5
PYT-S-5935	4	192	Roseworthy	2014	3	0.773	4	3	7	7	4	7	2	48	4526.7	84.92	37.9	12
PYT-S-5704	4	193	Roseworthy	2014	2	0.711	6	2	6	8	4	7	2	47	4686.7	85.44	38.5	11.7
PYT-S-6235	4	194	Roseworthy	2014	3	0.772	5	2	9	7	6	7	3	49	4793.3	85.64	39.3	11.4
PYT-S-6031	4	195	Roseworthy	2014	3	0.739	5	3	4	7	4	7	2	48	5266.7	86.5	40.3	11
PYT-S-5920	4	196	Roseworthy	2014	3	0.739	5	4	6	7	6	7	1	43	5196.7	84	35.5	11.3
PYT-S-5933	4	197	Roseworthy	2014	3	0.747	4	5	7	7	6	8	2	52	5163.3	86.48	37.7	11.1
AYT-O-2008	4	198	Roseworthy	2014	5	0.75	8	3	3	6	3	7	1	46	4570	85.08	35.9	10.7
PYT-S-5922	4	199	Roseworthy	2014	2	0.704	6	4	3	5	6	7	1	46	4510	84.82	37.4	11.7
PYT-S-7462	4	200	Roseworthy	2014	3	0.788	5	4	5	7	5	8	2	58	5960	85.14	39.8	10.7
PYT-S-7195	4	201	Roseworthy	2014	3	0.721	6	4	1	6	5	7	4	57	4036.7	86.46	33.2	10.3
PYT-S-7222	4	202	Roseworthy	2014	2	0.665	5	5	4	7	5	7	6	59	5323.3	84.96	40.8	10.2
PYT-S-2369	4	203	Roseworthy	2014	2	0.803	7	4	2	6	4	9	1	59	6856.7	84.78	38.6	9.9
PYT-S-3593	4	204	Roseworthy	2014	4	0.659	8	3	6	7	5	7	1	47	5716.7	85.62	39.4	10.8
PYT-S-3808	4	205	Roseworthy	2014	4	0.764	7	4	5	8	4	8	1	55	5576.7	85.14	35.7	10.1
PYT-S-5562	4	206	Roseworthy	2014	2	0.787	7	4	8	8	5	7	1	54	5843.3	87.26	44.7	10.9
PYT-S-3540	4	207	Roseworthy	2014	3	0.783	6	5	4	6	7	8	2	58	6253.3	86.86	41.8	11.1
PYT-S-5634	4	208	Roseworthy	2014	2	0.789	5	6	8	6	6	8	2	59	5313.3	85.14	40.5	11.6
AYT-O-1994	4	209	Roseworthy	2014	2	0.746	4	7	2	6	7	8	2	64	6396.7	86.02	44.5	11.6
PYT-S-3426	4	210	Roseworthy	2014	3	0.807	6	5	4	7	6	8	2	60	5163.3	86.08	42.8	10.1
PYT-S-3368	4	211	Roseworthy	2014	4	0.734	5	3	5	6	3	7	2	56	4873.3	83.24	36.2	10.1
PYT-S-3180	4	212	Roseworthy	2014	2	0.792	5	6	3	7	6	8	1	58	6613.3	84.12	46.1	10.5
PYT-S-3396	4	213	Roseworthy	2014	3	0.742	5	4	2	6	4	7	2	55	5466.7	85.86	42	9.5
PYT-S-3648	4	214	Roseworthy	2014	2	0.772	4	6	1	5	5	8	2	63	5953.3	87.9	49.3	10.2
PYT-S-2461	4	215	Roseworthy	2014	4	0.72	5	4	4	5	4	7	1	54	5763.3	85.12	43.8	10.8
PYT-S-3023	4	216	Roseworthy	2014	4	0.791	4	5	6	6	5	7	2	53	6243.3	85.4	40.5	10.1
PYT-S-2514	4	217	Roseworthy	2014	3	0.732	5	4	3	5	4	7	1	52	6043.3	85.58	39.3	9.4
PYT-S-2942	4	218	Roseworthy	2014	4	0.727	4	2	3	5	3	6	1	38	5743.3	86.62	40.8	10.7
PYT-S-2427	4	219	Roseworthy	2014	1	0.543	4	3	6	6	5	6	2	65	5953.3	86.22	44.3	11.3
AYT-O-2033	4	220	Roseworthy	2014	3	0.726	5	5	4	7	4	7	1	53	6393.3	86.38	42.2	9.8
PYT-S-5651	4	221	Roseworthy	2014	3	0.711	6	3	6	9	4	6	2	47	5543.3	86.42	41.5	11.2
PYT-S-2866	4	222	Roseworthy	2014	3	0.712	5	4	7	7	4	6	4	53	5400	85.48	45.9	10.6
PYT-S-3095	4	223	Roseworthy	2014	2	0.624	5	2	8	8	5	6	4	46	5520	87.18	38.5	10.8
PYT-S-5544	4	224	Roseworthy	2014	3	0.722	6	3	9	7	6	6	3	52	5380	84.46	42.8	11.9
PYT-S-3711	4	225	Roseworthy	2014	2	0.688	5	4	4	5	4	6	1	48	5810	83.4	42.7	11.1
PYT-S-2384	4	226	Roseworthy	2014	3	0.699	5	5	3	5	5	6	2	49	5956.7	85.52	40.1	10.1
PYT-S-3612	4	227	Roseworthy	2014	3	0.609	6	3	4	5	5	5	1	43	4503.3	85.36	41	11.2
PYT-S-2597	4	228	Roseworthy	2014	1	0.7	6	4	4	6	5	7	2	58	5300	84.1	36.4	9.8
PYT-S-3360	4	229	Roseworthy	2014	2	0.634	6	3	2	6	3	5	1	51	4506.7	83.46	36.7	9.9
PYT-S-2543	4	230	Roseworthy	2014	1	0.634	3	6	5	4	5	6	1	58	4556.7	86.4	38.7	9.5
AYT-O-2033	4	231	Roseworthy	2014	1	0.63	5	3	3	5	4	6	1	54	5516.7	85.58	43	9.5
PYT-S-3683	4	232	Roseworthy	2014	2	0.699	4	5	4	5	5	7	1	57	5733.3	86.72	46.6	10
PYT-S-3504	4	233	Roseworthy	2014	2	0.635	6	6	3	3	4	7	2	55	5056.7	85.86	43.2	10.6
PYT-S-2963	4	234	Roseworthy	2014	1	0.628	5	2	7	8	3	6	1	44	5350	86.02	43.6	10.9
PYT-S-2356	4	235	Roseworthy	2014	1	0.625	5	6	3	5	5	7	2	62	5420	86.66	51.4	9.7
PYT-S-3543	4	236	Roseworthy	2014	1	0.688	6	7	2	4	7	7	3	60	5320	86.04	41.3	10.4
PYT-S-2577	4	237	Roseworthy	2014	1	0.583	5	6	4	7	5	7	4	62	4690	83.9	39.5	10.7
PYT-S-2956	4	238	Roseworthy	2014	1	0.651	4	3	3	6	6	6	2	58	5120	86.18	39.3	10.5
AYT-O-1212	4	239	Roseworthy	2014	3	0.545	5	3	3	8	4	5	2	44	4590	85.44	33.3	11.2
AYT-O-0612	4	240	Roseworthy	2014	3	0.675	5	4	2	7	3	5	3	50	4430	86.64	38.4	10.2
AYT-S-0457	4	241	Roseworthy	2014	2	0.569	4	5	8	6	6	6	3	52	5480	84.78	44.7	10.5
AYT-O-2048	4	242	Roseworthy	2014	2	0.613	7	3	3	7	4	6	2	52	5300	85.34	41.6	10.2
AYT-S-0105	4	243	Roseworthy	2014	1	0.588	5	6	8	7	5	6	2	52	4243.3	85	41.9	10.9
AYT-O-1204	4	244	Roseworthy	2014	2	0.62	4	4	3	7	4	6	2	57	4496.7	86.5	38.8	9.9
AYT-O-0776	4	245	Roseworthy	2014	2	0.578	5	4	3	6	3	5	2	45	4230	84.94	46.4	11.9
AYT-S-0863	4	246	Roseworthy	2014	2	0.467	5	5	6	7	3	5	2	47	3323.3	81.56	30.4	10.8
AYT-S-0481	4	247	Roseworthy	2014	1	0.564	5	4	7	6	5	6	1	55	5016.7	84.8	42.6	10.3
AYT-O-0841	4	248	Roseworthy	2014	1	0.578	5	3	1	6	3	6	3	58	3916.7	85.5	37.5	9.5
AYT-O-1827	4	249	Roseworthy	2014	1	0.586	4	6	2	6	4	5	1	54	3600	83.64	37.6	8.9
AYT-O-1586	4	250	Roseworthy	2014	2	0.516	5	4	3	7	3	4	2	48	NA	84.26	39.8	8.9
AYT-O-1201	4	251	Roseworthy	2014	1	0.459	3	6	1	5	3	5	1	55	3106.7	86.98	36.3	9.3
AYT-O-1600	4	252	Roseworthy	2014	1	0.527	4	5	1	4	4	5	1	53	3343.3	83.72	39.4	10.5
AYT-O-2033	4	253	Roseworthy	2014	1	0.53	4	5	2	4	5	5	2	51	4453.3	86.48	44.5	9
AYT-S-0833	4	254	Roseworthy	2014	2	0.535	3	6	3	4	4	4	3	47	4253.3	85.22	45.2	NA
AYT-S-0471	4	255	Roseworthy	2014	1	0.524	4	4	7	6	5	5	3	51	4720	85.82	51.5	10.6
AYT-S-0869	4	256	Roseworthy	2014	1	0.556	5	6	6	5	5	6	4	53	4653.3	86.52	43.8	10
AYT-O-1269	4	257	Roseworthy	2014	3	0.599	5	4	2	6	3	5	2	47	5220	85.84	41.7	10.1
AYT-S-0609	4	258	Roseworthy	2014	1	0.506	4	4	5	5	6	6	3	60	5643.3	86.5	40.3	9.9
AYT-O-2032	4	259	Roseworthy	2014	2	0.587	5	7	2	4	4	6	2	57	4663.3	87.4	45.4	10.6
AYT-S-0372	4	260	Roseworthy	2014	1	0.555	3	5	5	6	4	6	3	59	4903.3	87.32	38.7	10.5
AYT-S-0458	4	261	Roseworthy	2014	1	0.583	5	6	3	5	6	6	3	54	5030	84.96	41.6	9.6
AYT-O-1115	4	262	Roseworthy	2014	2	0.468	5	2	4	8	3	4	3	37	3620	79.56	27.7	11.3
AYT-S-0358	4	263	Roseworthy	2014	2	0.594	5	3	3	7	5	6	3	56	5266.7	87.48	41.4	10.8
AYT-O-2033	4	264	Roseworthy	2014	1	0.566	4	4	2	6	5	6	1	54	5710	86.44	42.9	9.8
AYT-O-1700	4	265	Roseworthy	2014	1	0.573	5	3	2	7	4	5	2	49	5173.3	83.3	36.4	10.6
AYT-O-2023	4	266	Roseworthy	2014	2	0.539	5	2	3	7	4	4	4	37	3640	81.86	33.4	11.1
AYT-O-0831	4	267	Roseworthy	2014	1	0.561	6	5	5	6	5	5	2	54	4146.7	87	48.6	11.6
AYT-O-1587	4	268	Roseworthy	2014	6	0.48	4	1	4	7	4	2	3	42	4230	85.9	40.6	10
PYT-S-3307	4	269	Roseworthy	2014	2	0.582	4	4	3	6	4	5	2	55	4816.7	86.5	47.2	10.6
PYT-S-3635	4	270	Roseworthy	2014	1	0.558	4	6	2	6	6	6	2	58	4050	87.1	51.5	11.9
PYT-S-3701	4	271	Roseworthy	2014	1	0.516	4	6	2	6	4	6	2	59	5050	85	48.2	9.9
PYT-S-3308	4	272	Roseworthy	2014	2	0.604	4	5	3	6	3	5	1	49	4276.7	86.78	46.4	10.3
PYT-S-3080	4	273	Roseworthy	2014	2	0.573	5	2	4	6	3	4	1	43	4610	85.68	39.1	10.1
PYT-S-2549	4	274	Roseworthy	2014	2	0.526	5	3	3	7	4	5	2	41	4746.7	83.36	36.7	10.2
AYT-O-2033	4	275	Roseworthy	2014	1	0.481	4	3	3	7	4	5	1	49	5286.7	85.4	42.7	10
PYT-S-3270	4	276	Roseworthy	2014	2	0.558	4	3	2	8	4	5	2	42	5060	84.64	36.3	10.6
PYT-S-2337	4	277	Roseworthy	2014	1	0.514	6	5	3	7	6	7	2	60	4600	85.26	48.7	10.9
PYT-S-3831	4	278	Roseworthy	2014	1	0.504	5	3	4	6	4	6	1	56	4950	88.04	43.9	10
PYT-S-2611	4	279	Roseworthy	2014	1	0.511	4	4	3	7	5	5	2	57	4806.7	83.68	36.4	9.9
PYT-S-2494	4	280	Roseworthy	2014	1	0.571	5	5	3	5	5	6	1	57	4923.3	86.36	49.8	10.5
PYT-S-2555	4	281	Roseworthy	2014	2	0.459	7	4	3	6	6	5	2	46	5006.7	81.98	36.5	10.1
PYT-S-2728	4	282	Roseworthy	2014	1	0.581	4	6	2	6	5	6	4	61	3923.3	86.66	43.4	10.5
PYT-S-3656	4	283	Roseworthy	2014	2	0.494	5	5	3	6	6	5	3	52	4250	86.2	49.5	10.6
PYT-S-2809	4	284	Roseworthy	2014	2	0.422	4	3	5	6	4	4	2	45	4760	83.86	41.7	10.3
PYT-S-2593	4	285	Roseworthy	2014	1	0.484	4	4	4	7	5	6	3	53	4346.7	86.52	35.2	10.6
AYT-O-2062	4	286	Roseworthy	2014	2	0.62	6	3	3	7	4	6	1	51	4916.7	85.38	36.5	10.8
PYT-S-3417	4	287	Roseworthy	2014	2	0.528	5	4	6	8	5	4	3	45	4863.3	84.32	35.4	10.8
PYT-S-3043	4	288	Roseworthy	2014	3	0.478	5	5	1	5	3	5	5	45	4590	85.82	36.4	10.3
PYT-S-2867	4	289	Roseworthy	2014	2	0.476	5	2	3	7	2	5	1	45	4606.7	82.3	41.2	10.6
PYT-S-3202	4	290	Roseworthy	2014	2	0.534	4	5	2	6	2	4	1	47	4760	83.18	40.1	10.8
PYT-S-3797	4	291	Roseworthy	2014	3	0.507	5	3	3	7	3	5	2	45	4876.7	84.54	39.1	10.2
PYT-S-3409	4	292	Roseworthy	2014	2	0.536	4	3	2	7	6	5	2	48	4893.3	85.86	40.3	10.9
PYT-S-2601	4	293	Roseworthy	2014	1	0.502	4	5	5	7	4	6	1	56	5140	86.4	34.7	10.6
PYT-S-3389	4	294	Roseworthy	2014	1	0.522	5	3	6	6	5	6	1	52	5136.7	84.9	35.2	10.9
PYT-S-2669	4	295	Roseworthy	2014	2	0.506	5	3	3	4	5	5	2	50	5073.3	85.08	44.1	10.4
PYT-S-2604	4	296	Roseworthy	2014	1	0.516	5	4	2	5	6	6	1	58	5110	86.72	42.1	10.4
AYT-O-2033	4	297	Roseworthy	2014	1	0.448	4	4	2	6	4	5	1	49	5176.7	86.08	43.2	9.7
PYT-S-2847	4	298	Roseworthy	2014	1	0.408	3	3	7	8	3	4	3	47	4610	85.92	39.9	10.4
PYT-S-2488	4	299	Roseworthy	2014	2	0.485	5	4	1	5	5	4	2	51	4236.7	86.2	50.4	10.4
PYT-S-3164	4	300	Roseworthy	2014	1	0.539	4	4	2	8	5	4	3	52	4080	84.04	44	11.9
PYT-S-5570	4	301	Roseworthy	2014	1	0.458	5	4	4	7	4	5	4	53	4803.3	84.86	45.7	10.4
PYT-S-5555	4	302	Roseworthy	2014	3	0.581	5	4	7	7	5	5	3	50	4673.3	83.72	43.1	11.5
PYT-S-3792	4	303	Roseworthy	2014	3	0.451	4	3	6	6	4	4	1	45	5056.7	86.24	43.8	10.4
PYT-S-6605	4	304	Roseworthy	2014	2	0.632	5	4	2	4	5	6	1	52	5526.7	85.8	41	9
PYT-S-6917	4	305	Roseworthy	2014	2	0.522	4	3	4	5	5	6	2	52	5180	85.18	41.8	10.4
PYT-S-7315	4	306	Roseworthy	2014	2	0.496	4	4	2	6	5	5	2	49	4796.7	85.92	44	10.2
PYT-S-6557	4	307	Roseworthy	2014	2	0.47	5	2	3	6	4	4	2	47	5286.7	87.3	37.7	9.7
AYT-O-2008	4	308	Roseworthy	2014	4	0.51	6	2	4	5	2	4	3	42	4783.3	87.16	41	9.8
PYT-S-7151	4	309	Roseworthy	2014	3	0.511	6	3	5	5	3	5	3	48	4603.3	84.38	35.1	10.4
PYT-S-6455	4	310	Roseworthy	2014	1	0.552	6	4	6	5	6	6	1	49	5186.7	86.74	44.4	9.7
PYT-S-6829	4	311	Roseworthy	2014	1	0.507	4	5	5	4	5	6	1	58	5136.7	87.58	39.8	9.7
PYT-S-7179	4	312	Roseworthy	2014	2	0.489	3	5	2	5	4	5	2	51	4376.7	87.4	39.6	10
PYT-S-6482	4	313	Roseworthy	2014	1	0.487	3	4	4	5	5	4	2	50	4356.7	85.6	43.5	8.9
PYT-S-6779	4	314	Roseworthy	2014	2	0.532	4	4	3	3	4	4	2	49	4353.3	86.9	38.9	9
PYT-S-7142	4	315	Roseworthy	2014	1	0.515	4	4	1	4	5	5	5	59	4493.3	85.32	39.2	9.9
PYT-S-6466	4	316	Roseworthy	2014	2	0.504	5	4	5	7	5	4	4	40	5253.3	86.42	40.8	9.8
PYT-S-6789	4	317	Roseworthy	2014	2	0.523	4	4	6	6	5	5	4	59	5103.3	85.02	45.4	10.2
PYT-S-7095	4	318	Roseworthy	2014	1	0.583	4	6	2	4	6	6	3	59	4870	87.6	45.5	10.6
AYT-O-2008	4	319	Roseworthy	2014	5	0.465	7	2	2	5	3	4	3	42	4673.3	85.58	41.3	10
PYT-S-6717	4	320	Roseworthy	2014	2	0.503	4	4	3	4	4	5	1	56	5256.7	85.48	40.2	9.2
PYT-S-7017	4	321	Roseworthy	2014	1	0.543	5	6	4	6	6	5	1	57	4186.7	86.02	44.9	9.8
PYT-S-6318	4	322	Roseworthy	2014	1	0.53	5	3	8	7	5	4	3	53	4000	85.86	42.4	9.9
PYT-S-6644	4	323	Roseworthy	2014	3	0.524	4	4	5	4	3	3	1	44	4446.7	86	42.6	8.3
PYT-S-7008	4	324	Roseworthy	2014	1	0.561	5	5	5	6	6	6	2	58	4566.7	84.54	41.7	8.9
PYT-S-6241	4	325	Roseworthy	2014	1	0.518	5	4	3	6	4	5	2	58	4420	86.72	42.8	10.3
PYT-S-6632	4	326	Roseworthy	2014	2	0.518	5	3	2	4	3	5	1	49	5490	85.72	39.6	9
PYT-S-6981	4	327	Roseworthy	2014	3	0.606	6	4	4	5	4	5	1	55	4670	87.2	44.6	9.5
PYT-S-7348	4	328	Roseworthy	2014	1	0.48	5	6	1	3	5	5	2	57	4610	87.04	40.9	9.5
PYT-S-6611	4	329	Roseworthy	2014	2	0.496	5	5	1	4	4	4	2	48	4710	85.56	42.7	8.8
AYT-O-2021	4	330	Roseworthy	2014	3	0.507	4	3	1	5	3	4	2	47	4393.3	87	39.1	9.9
PYT-S-7329	4	331	Roseworthy	2014	2	0.528	5	3	3	5	5	5	1	47	4796.7	84.4	38.7	9
PYT-S-6615	4	332	Roseworthy	2014	3	0.507	5	2	2	6	4	4	1	41	5380	86.02	39.3	8.8
PYT-S-6960	4	333	Roseworthy	2014	3	0.518	4	2	3	6	4	4	2	37	4936.7	86.22	41	9.3
PYT-S-7332	4	334	Roseworthy	2014	2	0.492	5	3	2	6	5	5	3	60	4713.3	86.3	42	9.7
PYT-S-6578	4	335	Roseworthy	2014	1	0.516	5	4	4	6	4	5	1	52	5030	85.02	43.4	9.8
PYT-S-6894	4	336	Roseworthy	2014	1	0.456	5	3	5	7	5	5	3	52	4153.3	84.62	44.1	10.7
PYT-S-7247	4	337	Roseworthy	2014	1	0.488	3	3	3	5	4	4	2	51	4556.7	84.74	40	10.4
PYT-S-6506	4	338	Roseworthy	2014	3	0.619	5	3	4	5	3	5	1	49	5936.7	85.96	39.5	9.7
PYT-S-6786	4	339	Roseworthy	2014	2	0.59	5	3	6	6	3	5	1	55	5340	86.72	37.2	10
PYT-S-7101	4	340	Roseworthy	2014	2	0.602	6	6	2	5	6	6	4	58	4666.7	83.84	43.8	11.1
AYT-O-2062	4	341	Roseworthy	2014	2	0.622	7	4	2	7	3	7	1	54	4803.3	83.78	34.9	11
PYT-S-6712	4	342	Roseworthy	2014	3	0.618	4	6	2	5	6	7	3	59	5030	84.1	40.3	9.9
PYT-S-7016	4	343	Roseworthy	2014	1	0.644	5	6	2	5	5	7	4	58	5280	84.04	44.1	10.2
PYT-S-6314	4	344	Roseworthy	2014	2	0.55	5	2	8	6	5	6	2	49	5903.3	85.12	40.3	11.3
PYT-S-6654	4	345	Roseworthy	2014	1	0.532	6	4	2	4	4	7	1	56	6126.7	84.98	42	9.3
PYT-S-6987	4	346	Roseworthy	2014	1	0.655	6	6	3	7	6	7	2	58	5593.3	85.46	50	9.8
PYT-S-7347	4	347	Roseworthy	2014	1	0.511	5	5	1	3	5	6	3	58	4943.3	85.72	44.2	10.1
PYT-S-6642	4	348	Roseworthy	2014	2	0.573	4	3	3	3	4	5	1	47	5893.3	85.06	36.4	9
PYT-S-6952	4	349	Roseworthy	2014	3	0.584	5	2	2	5	4	5	1	49	5010	84.76	34.9	10.1
PYT-S-7331	4	350	Roseworthy	2014	2	0.614	6	3	2	6	5	7	1	54	5406.7	85.4	36.5	9.9
PYT-S-3966	4	351	Roseworthy	2014	1	0.473	3	6	5	5	4	6	2	54	5300	85.54	46.8	9.7
AYT-O-2008	4	352	Roseworthy	2014	5	0.526	6	2	1	5	4	4	2	43	5083.3	NA	40.5	9.4
PYT-S-4401	4	353	Roseworthy	2014	1	0.587	4	4	3	4	6	5	1	61	5410	86.38	51	9.3
PYT-S-4697	4	354	Roseworthy	2014	2	0.552	5	4	3	6	4	5	1	52	5706.7	83.04	38.8	10.2
PYT-S-4917	4	355	Roseworthy	2014	2	0.544	5	4	2	4	6	6	1	58	5413.3	84.48	34.1	9.9
PYT-S-7402	4	356	Roseworthy	2014	2	0.636	4	4	2	5	5	5	2	52	5273.3	86.28	43	9.7
PYT-S-5378	4	357	Roseworthy	2014	2	0.547	4	4	1	5	4	5	2	51	4846.7	86.16	42	9.4
AYT-S-0129	4	358	Roseworthy	2014	3	0.651	5	5	3	7	4	5	2	43	4913.3	86.1	36.9	10.2
AYT-O-0562	4	359	Roseworthy	2014	4	0.431	5	3	2	4	3	4	2	37	3910	85.34	30.8	12
AYT-O-1983	4	360	Roseworthy	2014	7	0.488	3	1	4	8	4	3	1	31	3673.3	83.36	31	12.4
AYT-O-1434	4	361	Roseworthy	2014	1	0.559	4	7	4	6	3	5	1	49	5286.7	85.96	43.5	10.6
AYT-O-1293	4	362	Roseworthy	2014	1	0.514	6	3	2	7	4	6	3	49	5156.7	85.62	39.9	10.5
AYT-O-2031	4	363	Roseworthy	2014	1	0.478	5	3	3	7	4	5	1	48	5383.3	86.78	38.9	10.6
AYT-O-1591	4	364	Roseworthy	2014	2	0.551	6	5	1	6	5	7	1	58	5373.3	85.24	46.2	10.2
AYT-O-1792	4	365	Roseworthy	2014	2	0.622	6	5	1	3	4	7	1	49	5430	85.84	43.5	10.2
AYT-S-0716	4	366	Roseworthy	2014	3	0.62	7	3	5	8	6	6	2	44	5970	84.7	41.5	10.9
AYT-O-0958	4	367	Roseworthy	2014	2	0.564	6	4	2	3	3	6	2	55	4726.7	85.4	37.3	10.6
AYT-S-0139	4	368	Roseworthy	2014	1	0.485	5	6	4	5	4	6	4	51	5356.7	84.02	35.8	10.4
AYT-O-1441	4	369	Roseworthy	2014	2	0.592	5	5	5	6	4	6	1	49	4726.7	81.5	34.9	11.4
AYT-S-0519	4	370	Roseworthy	2014	1	0.657	5	5	7	7	6	6	2	47	5080	84.24	47.6	11
AYT-O-1925	4	371	Roseworthy	2014	1	0.544	5	6	2	5	6	6	2	58	5236.7	86	45.5	10.1
AYT-O-0877	4	372	Roseworthy	2014	3	0.695	6	3	1	5	3	6	2	37	4470	85.1	35.9	11.7
AYT-S-0537	4	373	Roseworthy	2014	2	0.643	4	4	5	7	4	6	2	52	4863.3	86.54	38.1	10.6
AYT-O-2062	4	374	Roseworthy	2014	2	0.725	6	6	1	6	4	7	1	53	4983.3	85.26	36	10.4
AYT-O-1748	4	375	Roseworthy	2014	2	0.522	4	4	3	6	4	5	2	42	4283.3	85.02	41.3	11
AYT-S-0731	4	376	Roseworthy	2014	3	0.707	5	6	2	5	5	6	2	49	4863.3	83.76	39	10.4
AYT-O-0435	4	377	Roseworthy	2014	5	0.625	5	4	2	4	4	5	1	44	4380	83.54	43	11.4
AYT-O-1452	4	378	Roseworthy	2014	1	0.615	5	6	1	7	4	6	2	49	4463.3	85.46	30.5	11.1
AYT-O-1502	4	379	Roseworthy	2014	3	0.706	6	6	2	4	3	5	2	44	4366.7	80.3	28.3	11
AYT-O-0666	4	380	Roseworthy	2014	5	0.711	5	5	3	4	3	5	3	43	3796.7	82.98	32.9	10.4
AYT-O-1410	4	381	Roseworthy	2014	1	0.688	6	7	2	5	3	7	1	57	4870	85.28	40.1	10.7
AYT-O-1369	4	382	Roseworthy	2014	1	0.705	5	7	1	4	4	7	2	56	5116.7	82.5	33.7	10
AYT-O-1924	4	383	Roseworthy	2014	2	0.615	4	6	3	5	5	7	1	49	5060	84.6	32.6	11.3
AYT-O-0964	4	384	Roseworthy	2014	3	0.758	7	5	2	3	4	7	2	47	4390	85.58	36.3	11.2
AYT-O-2033	4	385	Roseworthy	2014	3	0.706	5	5	2	5	5	7	1	50	5416.7	84.38	38.1	10.6
AYT-O-0860	4	386	Roseworthy	2014	3	0.697	7	4	2	5	6	6	2	47	4596.7	83.24	33.3	12.4
PYT-S-5792	4	387	Roseworthy	2014	1	0.577	6	3	5	7	4	6	4	48	5370	85.64	44.6	11.3
PYT-S-6144	4	388	Roseworthy	2014	4	0.839	6	4	1	4	4	7	1	45	5143.3	81.92	34	11.1
PYT-S-3939	4	389	Roseworthy	2014	2	0.806	7	3	6	7	7	7	1	47	5163.3	84.98	33.5	11.6
PYT-S-4260	4	390	Roseworthy	2014	4	0.7	5	2	7	8	3	6	4	37	4776.7	83.1	35.7	11.8
PYT-S-4436	4	391	Roseworthy	2014	2	0.7	5	5	2	3	6	8	1	55	4886.7	81.94	29.9	11
PYT-S-4737	4	392	Roseworthy	2014	2	0.75	5	7	2	4	5	8	1	56	4990	83.26	41.1	10.8
PYT-S-4914	4	393	Roseworthy	2014	2	0.806	4	4	5	8	6	8	1	53	5483.3	85.7	32.3	12.3
PYT-S-5169	4	394	Roseworthy	2014	2	0.731	6	5	4	7	4	8	2	55	5206.7	84.9	37.7	11
PYT-S-5387	4	395	Roseworthy	2014	2	0.794	5	5	3	6	5	9	1	57	4893.3	80.24	28.9	11.7
AYT-O-1994	4	396	Roseworthy	2014	2	0.76	5	7	1	6	7	9	3	59	5450	83.88	38.3	12
PYT-S-6093	4	397	Roseworthy	2014	4	0.867	5	5	2	5	4	8	1	50	5896.7	83.2	38.8	11.5
PYT-S-3900	4	398	Roseworthy	2014	3	0.836	5	6	1	2	4	9	2	49	4873.3	84.54	41	11.4
PYT-S-7369	4	399	Roseworthy	2014	2	0.807	5	6	3	5	5	9	2	58	5383.3	84.14	33.6	10.5
PYT-S-4361	4	400	Roseworthy	2014	2	0.773	6	6	3	4	6	9	1	58	5613.3	84.1	37.5	11
PYT-S-4543	4	401	Roseworthy	2014	3	0.822	6	5	4	5	4	8	2	51	5126.7	82.02	37.6	12.7
PYT-S-4806	4	402	Roseworthy	2014	2	0.8	6	7	3	6	6	9	1	54	5006.7	82.48	32.7	11.4
PYT-S-4998	4	403	Roseworthy	2014	3	0.786	6	6	2	6	3	8	1	53	5056.7	82.94	26.9	12.2
PYT-S-5190	4	404	Roseworthy	2014	3	0.805	5	4	4	5	3	7	3	50	5183.3	86.24	44.3	10.9
PYT-S-5398	4	405	Roseworthy	2014	2	0.755	6	5	1	3	5	8	2	54	5563.3	85.28	39.1	11.2
PYT-S-5915	4	406	Roseworthy	2014	3	0.728	6	4	6	6	4	7	3	47	4046.7	84.76	33.3	12.2
AYT-O-2021	4	407	Roseworthy	2014	3	0.721	5	4	2	3	3	7	2	51	5003.3	84.12	32.6	11.3
PYT-S-4107	4	408	Roseworthy	2014	2	0.788	7	5	3	5	6	9	1	58	5480	85.14	34.3	10.3
PYT-S-4365	4	409	Roseworthy	2014	3	0.787	6	6	2	5	7	9	1	59	5223.3	85.48	38	10.9
PYT-S-4572	4	410	Roseworthy	2014	2	0.762	6	5	6	7	5	7	2	51	4416.7	83.5	38.6	12.1
PYT-S-4775	4	411	Roseworthy	2014	4	0.821	5	4	4	7	4	8	1	51	5086.7	83	30.4	11.2
PYT-S-4994	4	412	Roseworthy	2014	3	0.846	5	5	3	4	3	8	1	53	5440	85.56	29.3	11.4
PYT-S-5166	4	413	Roseworthy	2014	2	0.768	3	6	3	5	5	7	1	54	5166.7	84.26	34	10.5
PYT-S-5379	4	414	Roseworthy	2014	2	0.78	6	6	1	7	6	8	2	54	4980	84.98	33.2	11.2
PYT-S-5845	4	415	Roseworthy	2014	6	0.784	6	4	2	6	3	7	2	42	4750	83.66	31.5	12.1
PYT-S-6164	4	416	Roseworthy	2014	3	0.828	5	5	5	5	5	8	1	49	5823.3	84.58	38.4	10.4
PYT-S-3988	4	417	Roseworthy	2014	3	0.784	4	5	5	6	4	7	1	49	5683.3	84.28	39.2	11.3
AYT-O-2008	4	418	Roseworthy	2014	4	0.802	8	3	2	5	4	7	1	44	4686.7	85.54	38.3	10.7
PYT-S-4477	4	419	Roseworthy	2014	1	0.725	6	2	5	8	5	7	2	45	5860	86.22	47.1	11
PYT-S-4709	4	420	Roseworthy	2014	2	0.78	5	6	2	7	6	8	1	59	5256.7	85.1	36.4	11.3
PYT-S-4986	4	421	Roseworthy	2014	2	0.775	7	6	1	7	4	9	1	60	5313.3	84.52	37.6	10.8
PYT-S-5145	4	422	Roseworthy	2014	3	0.793	5	4	5	5	6	8	1	48	5180	84.86	42.6	11.6
PYT-S-5329	4	423	Roseworthy	2014	3	0.809	4	6	3	4	5	8	1	55	5326.7	85.42	40	10.8
PYT-S-7429	4	424	Roseworthy	2014	2	0.797	5	5	6	7	5	7	4	49	4886.7	87.04	41.8	11.1
PYT-S-7437	4	425	Roseworthy	2014	2	0.719	4	5	3	6	5	7	2	55	5623.3	86.44	42.2	9.6
PYT-S-3937	4	426	Roseworthy	2014	1	0.698	3	6	7	6	6	6	3	56	4403.3	85.9	41.7	10.7
PYT-S-4063	4	427	Roseworthy	2014	2	0.64	3	4	4	7	5	6	2	49	3943.3	NA	NA	11.1
PYT-S-4317	4	428	Roseworthy	2014	2	0.803	5	5	2	5	6	8	1	59	5633.3	85.82	33.5	10.8
AYT-O-2031	4	429	Roseworthy	2014	2	0.763	5	4	4	7	4	7	1	52	5640	87.74	39.2	11.2
PYT-S-4692	4	430	Roseworthy	2014	2	0.744	5	5	4	7	5	7	1	51	6316.7	86.04	43.3	10.8
PYT-S-7389	4	431	Roseworthy	2014	3	0.711	4	2	6	8	4	6	2	37	5040	85.24	37.5	11.8
PYT-S-5199	4	432	Roseworthy	2014	4	0.84	5	6	3	5	5	7	1	50	5083.3	86.54	41.4	11.7
PYT-S-5384	4	433	Roseworthy	2014	3	0.776	5	7	5	7	5	8	1	58	5050	84.86	33.5	11.7
PYT-S-5843	4	434	Roseworthy	2014	2	0.748	6	6	5	8	4	7	2	49	4820	84.8	29.2	11.7
PYT-S-3854	4	435	Roseworthy	2014	4	0.76	6	5	2	4	5	7	2	48	4443.3	84.14	30.5	11.3
PYT-S-4073	4	436	Roseworthy	2014	4	0.835	3	4	3	7	5	7	1	48	4980	84.5	40.1	12.2
PYT-S-4252	4	437	Roseworthy	2014	3	0.681	5	4	4	7	4	7	1	45	4923.3	83.68	35.1	11.2
PYT-S-4468	4	438	Roseworthy	2014	3	0.78	4	4	4	8	5	7	1	44	4860	86.1	34.3	11.6
PYT-S-4688	4	439	Roseworthy	2014	5	0.816	5	3	2	6	5	7	2	47	4280	82.26	32.4	11.4
AYT-O-2021	4	440	Roseworthy	2014	4	0.805	5	4	2	4	4	7	2	49	4830	85.28	35.3	11.3
PYT-S-5083	4	441	Roseworthy	2014	2	0.765	5	4	6	7	5	7	3	45	4566.7	86.76	35.8	11.3
PYT-S-5363	4	442	Roseworthy	2014	2	0.77	5	4	5	7	5	7	4	45	4610	84.22	32.3	11.1
PYT-S-5913	4	443	Roseworthy	2014	2	0.73	5	5	3	7	6	7	4	42	5106.7	87.54	37.3	10.9
PYT-S-6226	4	444	Roseworthy	2014	2	0.745	5	4	5	8	4	7	5	42	4840	82.5	32	10.8
PYT-S-4101	4	445	Roseworthy	2014	3	0.766	3	5	7	8	4	7	2	47	4680	80.9	36.2	11
PYT-S-4269	4	446	Roseworthy	2014	4	0.811	5	5	6	6	3	7	2	44	4763.3	84.3	38.1	10.8
PYT-S-4434	4	447	Roseworthy	2014	2	0.801	4	6	3	4	7	8	2	55	4893.3	84.22	31.5	10.7
PYT-S-4655	4	448	Roseworthy	2014	4	0.806	5	5	5	8	5	7	3	49	5090	85.58	36.6	10.7
PYT-S-4811	4	449	Roseworthy	2014	1	0.631	5	7	2	5	6	8	3	54	4806.7	84.86	41.6	10.6
PYT-S-5111	4	450	Roseworthy	2014	2	0.813	4	6	3	6	7	9	1	59	5466.7	86.06	34.1	10.6
AYT-O-2062	4	451	Roseworthy	2014	3	0.767	7	6	1	7	4	8	1	58	NA	84.36	35.9	10.4
PYT-S-5782	4	452	Roseworthy	2014	2	0.745	5	5	4	4	5	7	1	49	5746.7	84.44	38.2	10.4
PYT-S-7458	4	453	Roseworthy	2014	3	0.756	4	5	4	5	5	7	1	50	5140	84.88	39.7	10
PYT-S-4057	4	454	Roseworthy	2014	3	0.818	6	4	2	4	4	7	1	45	4793.3	85.2	33	10.4
PYT-S-4259	4	455	Roseworthy	2014	3	0.719	4	4	5	7	3	6	4	43	4570	85.28	37.9	10.3
PYT-S-4575	4	456	Roseworthy	2014	2	0.759	6	4	6	6	6	7	2	50	5133.3	84.3	42.6	11.5
PYT-S-4739	4	457	Roseworthy	2014	2	0.751	4	6	3	6	5	8	1	58	5740	84	41.4	10.1
PYT-S-4929	4	458	Roseworthy	2014	2	0.745	5	5	2	8	5	8	1	58	5760	85.98	32.5	9.4
PYT-S-5128	4	459	Roseworthy	2014	3	0.724	5	4	2	6	4	8	1	51	5786.7	86.3	43.2	9.9
PYT-S-5301	4	460	Roseworthy	2014	2	0.803	5	4	4	6	4	7	1	50	5543.3	85.9	39.4	9.6
PYT-S-7424	4	461	Roseworthy	2014	2	0.777	6	5	2	6	5	8	1	58	6006.7	84.6	37.2	9.6
AYT-O-2031	4	462	Roseworthy	2014	2	0.737	6	3	5	7	4	7	2	52	5553.3	87.72	40.3	9.6
PYT-S-3886	4	463	Roseworthy	2014	2	0.692	5	4	2	6	5	7	1	49	5726.7	85.42	40.3	9.9
PYT-S-4116	4	464	Roseworthy	2014	2	0.74	5	4	4	7	4	8	1	56	6233.3	85.52	29.7	9.4
PYT-S-4335	4	465	Roseworthy	2014	3	0.711	5	6	2	7	5	7	2	50	5380	85.72	39.1	10.2
PYT-S-4523	4	466	Roseworthy	2014	3	0.716	6	5	3	6	3	6	1	48	5713.3	85.26	38.9	10
PYT-S-4686	4	467	Roseworthy	2014	6	0.718	6	4	3	5	5	6	2	44	5016.7	84.16	30	11
PYT-S-4889	4	468	Roseworthy	2014	2	0.766	4	5	3	7	5	8	1	59	5663.3	85.84	32.7	10.2
PYT-S-7409	4	469	Roseworthy	2014	2	0.687	4	5	3	4	5	7	2	54	5873.3	86.24	40	9.4
PYT-S-5719	4	470	Roseworthy	2014	4	0.713	6	4	2	5	5	7	1	51	5390	83.86	36.9	10.8
PYT-S-6076	4	471	Roseworthy	2014	3	0.681	5	3	8	7	4	7	1	48	5136.7	85.26	36.7	11.3
PYT-S-6217	4	472	Roseworthy	2014	3	0.71	5	5	4	4	3	8	1	57	5690	81.62	37.9	10.3
AYT-O-1994	4	473	Roseworthy	2014	2	0.742	5	7	2	5	7	9	2	63	5433.3	85.24	42.5	11
PYT-S-4849	4	474	Roseworthy	2014	2	0.749	5	6	4	6	6	9	1	60	5866.7	85.6	39.8	10
PYT-S-7473	4	475	Roseworthy	2014	2	0.656	4	6	3	4	5	7	1	49	5700	85.6	40.9	9.7
PYT-S-6063	4	476	Roseworthy	2014	2	0.675	6	4	8	8	4	7	3	43	4840	85.58	36.3	10.8
AYT-O-0035	5	1	Roseworthy	2014	3	0.627	5	5	2	7	4	8	1	58	5036.7	81.88	29.8	12.4
AYT-O-0430	5	2	Roseworthy	2014	4	0.708	6	5	2	6	4	7	2	56	4356.7	79.84	32.8	11.8
AYT-O-1624	5	3	Roseworthy	2014	3	0.608	3	5	3	7	4	8	2	54	5783.3	83.02	41.2	13.1
AYT-O-1088	5	4	Roseworthy	2014	3	0.452	5	3	5	6	5	NA	1	51	5046.7	82.46	36	12.6
AYT-O-2062	5	5	Roseworthy	2014	3	0.7	7	4	3	6	4	9	1	58	5433.3	82.7	32.2	12.2
AYT-O-1373	5	6	Roseworthy	2014	3	0.672	5	4	2	7	3	8	1	57	5476.7	83.82	31.3	12
AYT-O-1573	5	7	Roseworthy	2014	2	0.687	5	6	5	5	6	8	4	57	4346.7	80.62	30.3	11.8
AYT-O-0496	5	8	Roseworthy	2014	6	0.526	7	3	4	5	4	6	2	43	4123.3	83.72	34.6	12.9
AYT-S-0849	5	9	Roseworthy	2014	4	0.719	6	3	7	6	5	7	2	47	4846.7	83.78	36.7	12.3
AYT-O-1139	5	10	Roseworthy	2014	2	0.636	5	4	5	6	5	8	1	59	5530	85.88	43	11.2
AYT-S-0648	5	11	Roseworthy	2014	4	0.742	5	5	6	6	3	7	1	49	5136.7	82.5	34.4	12.4
AYT-S-0771	5	12	Roseworthy	2014	3	0.775	5	6	2	5	4	8	1	58	5983.3	84.42	38.2	11.8
AYT-O-0489	5	13	Roseworthy	2014	2	0.595	7	5	2	7	4	8	1	57	5373.3	84.5	41.5	11.4
AYT-O-1623	5	14	Roseworthy	2014	3	0.7	7	4	1	8	5	8	1	50	5640	87.38	44.6	12.1
AYT-O-0576	5	15	Roseworthy	2014	6	0.801	6	2	1	6	3	7	3	43	4426.7	82.26	37.3	13.3
AYT-O-2033	5	16	Roseworthy	2014	3	0.711	5	5	2	7	6	8	1	54	6220	84.1	39.5	10.7
AYT-O-0010	5	17	Roseworthy	2014	2	0.667	7	3	1	6	4	8	2	50	5410	84.86	37.1	11.8
AYT-O-1479	5	18	Roseworthy	2014	2	0.658	5	3	2	6	5	7	2	55	5540	82.24	37.1	11.3
AYT-O-0420	5	19	Roseworthy	2014	2	0.657	7	6	1	6	6	8	1	59	5993.3	85.42	44.1	10.7
AYT-S-0206	5	20	Roseworthy	2014	3	0.695	5	6	3	6	5	7	2	49	4960	81.24	34.7	11.9
AYT-O-1355	5	21	Roseworthy	2014	4	0.719	7	3	2	5	3	8	2	51	5316.7	84.04	32.8	11.3
AYT-O-0693	5	22	Roseworthy	2014	4	0.627	5	3	2	7	2	7	2	57	4963.3	83.22	35.5	11.9
AYT-O-1797	5	23	Roseworthy	2014	3	0.758	3	7	1	6	6	8	1	58	5556.7	84.34	33.5	11
AYT-S-0303	5	24	Roseworthy	2014	2	0.719	6	6	6	7	6	8	3	57	5730	84.92	36.8	10.9
AYT-O-0899	5	25	Roseworthy	2014	5	0.758	7	5	6	7	5	8	1	48	4896.7	85.2	45.9	11.9
AYT-O-1375	5	26	Roseworthy	2014	3	0.694	7	3	4	7	7	7	2	50	5183.3	80.24	31.7	11.6
AYT-O-1994	5	27	Roseworthy	2014	2	0.688	5	7	2	6	8	9	3	65	5916.7	84.6	39.9	12.3
AYT-O-1499	5	28	Roseworthy	2014	2	0.669	6	6	3	6	5	9	1	59	5563.3	85.8	36	10
AYT-O-1478	5	29	Roseworthy	2014	2	0.597	4	6	4	6	5	8	2	57	5556.7	84.02	34	11.2
AYT-O-1487	5	30	Roseworthy	2014	3	0.681	3	5	4	7	4	7	1	52	6070	85.42	42.1	11.6
PYT-S-0145	5	31	Roseworthy	2014	2	0.575	5	3	6	8	4	7	2	46	5543.3	85.82	37.5	11.2
PYT-S-0167	5	32	Roseworthy	2014	5	0.63	6	5	4	7	6	7	1	53	6160	85.74	40.8	11.2
PYT-S-0188	5	33	Roseworthy	2014	1	0.522	5	4	2	7	7	8	4	59	5823.3	86.12	39.9	10.2
PYT-S-0214	5	34	Roseworthy	2014	2	0.52	5	5	3	6	6	8	2	59	5570	84.96	37.7	10.7
PYT-S-0245	5	35	Roseworthy	2014	1	0.525	6	4	3	6	6	8	2	60	5850	87.16	45.8	10.4
PYT-S-0271	5	36	Roseworthy	2014	1	0.401	3	6	3	5	5	5	9	61	3980	85.82	40.1	11.3
PYT-S-0293	5	37	Roseworthy	2014	1	0.491	3	5	4	6	6	7	2	61	5560	87.28	42.8	11.5
AYT-O-2031	5	38	Roseworthy	2014	3	0.618	5	5	4	7	5	8	1	52	5126.7	85.14	35.8	11.2
PYT-S-0044	5	39	Roseworthy	2014	5	0.69	5	5	3	6	3	7	4	45	5733.3	84.9	37	11.6
PYT-S-0092	5	40	Roseworthy	2014	3	0.357	4	4	9	8	6	NA	2	55	NA	84.12	42.6	11.7
PYT-S-0114	5	41	Roseworthy	2014	3	0.717	5	5	5	7	5	7	2	58	5523.3	84.96	44.5	12.3
PYT-S-7489	5	42	Roseworthy	2014	1	0.505	4	5	5	7	4	7	3	61	5546.7	85.48	36.8	10.8
PYT-S-7511	5	43	Roseworthy	2014	2	0.643	6	6	6	7	3	7	1	56	6170	86.2	38	10.8
PYT-S-7532	5	44	Roseworthy	2014	3	0.663	4	6	2	8	3	7	1	48	5636.7	84.4	34	11.1
PYT-S-7554	5	45	Roseworthy	2014	2	0.716	5	8	3	6	8	8	3	63	5296.7	84.24	45	10.9
PYT-S-7576	5	46	Roseworthy	2014	2	0.654	8	8	1	4	3	9	1	59	4903.3	82.9	31.4	11.5
PYT-S-7608	5	47	Roseworthy	2014	2	0.765	6	6	2	7	4	9	1	59	5163.3	84.22	34.9	11.8
PYT-S-0058	5	48	Roseworthy	2014	4	0.636	7	5	8	6	4	8	2	45	4586.7	81.76	32.3	12.2
AYT-O-2062	5	49	Roseworthy	2014	3	0.781	7	4	2	8	4	9	1	58	5013.3	81.9	30.2	11.8
PYT-S-0081	5	50	Roseworthy	2014	4	0.653	9	5	1	5	3	9	1	58	3833.3	85.68	30.9	11.6
PYT-S-0358	5	51	Roseworthy	2014	2	0.657	6	5	7	9	7	8	2	57	5103.3	83.8	39	11.8
PYT-S-0344	5	52	Roseworthy	2014	1	0.575	3	9	2	4	8	9	3	65	4896.7	83.9	37	11.3
PYT-S-7713	5	53	Roseworthy	2014	1	0.565	4	6	4	5	6	8	2	58	4473.3	85.52	44.5	11.4
PYT-S-0475	5	54	Roseworthy	2014	2	0.666	4	6	2	6	7	9	3	59	5383.3	84.78	38.4	10.7
PYT-S-1753	5	55	Roseworthy	2014	2	0.642	3	5	2	7	4	9	2	62	5043.3	86.56	38.4	11.7
PYT-S-7689	5	56	Roseworthy	2014	3	0.612	5	2	6	9	4	7	2	47	5056.7	83.1	32.5	11.8
PYT-S-1087	5	57	Roseworthy	2014	3	0.792	4	6	3	5	4	8	2	50	5013.3	82.32	31.7	11.1
PYT-S-1888	5	58	Roseworthy	2014	3	0.613	5	3	8	8	5	8	3	46	4350	85.1	34.2	12
PYT-S-0341	5	59	Roseworthy	2014	2	0.741	5	8	1	5	7	9	2	61	5103.3	84.52	38.6	11.4
AYT-O-2031	5	60	Roseworthy	2014	2	0.724	5	4	3	8	5	8	1	52	4446.7	84.82	31.7	11.6
PYT-S-0527	5	61	Roseworthy	2014	2	0.72	5	4	7	6	4	8	4	52	5213.3	85.66	38.8	12.1
PYT-S-0392	5	62	Roseworthy	2014	4	0.722	4	4	2	7	5	8	1	48	4316.7	84.52	28.6	12.3
PYT-S-7751	5	63	Roseworthy	2014	3	0.73	4	5	2	6	5	8	6	53	4410	82.32	32.7	11.7
AYT-O-2052	5	64	Roseworthy	2014	2	0.728	6	3	3	4	6	8	1	55	3946.7	82.92	35.4	9
PYT-S-1670	5	65	Roseworthy	2014	2	0.677	6	7	3	6	6	8	1	58	5216.7	85.44	42	10.9
PYT-S-1662	5	66	Roseworthy	2014	3	0.699	5	6	2	5	4	7	5	51	4886.7	83.52	31	10.8
PYT-S-0716	5	67	Roseworthy	2014	2	0.709	4	3	8	8	5	7	2	46	4693.3	81.68	35.4	12
PYT-S-1075	5	68	Roseworthy	2014	2	0.744	4	6	2	6	7	9	1	59	5573.3	82.62	42.7	11.7
PYT-S-0725	5	69	Roseworthy	2014	2	0.725	5	6	2	7	7	8	2	59	5136.7	84.76	41	12.7
PYT-S-0677	5	70	Roseworthy	2014	1	0.592	6	3	9	7	5	7	3	53	4913.3	86.44	46.5	12.1
AYT-O-2031	5	71	Roseworthy	2014	2	0.696	5	4	2	7	5	8	2	52	4853.3	86.6	37.3	11.3
PYT-S-1149	5	72	Roseworthy	2014	1	0.584	4	8	1	4	7	9	2	63	5403.3	84.7	40.7	10.7
PYT-S-0715	5	73	Roseworthy	2014	2	0.735	6	4	3	8	7	8	3	49	4740	79.6	31.1	12.2
PYT-S-0502	5	74	Roseworthy	2014	2	0.614	6	4	8	7	5	8	1	57	5000	83.98	37.2	11.1
PYT-S-1232	5	75	Roseworthy	2014	3	0.715	6	5	6	6	6	9	2	60	5110	81.82	35.1	11.8
PYT-S-0532	5	76	Roseworthy	2014	2	0.724	6	6	4	7	6	9	1	60	5806.7	85.72	44.1	11.5
PYT-S-7647	5	77	Roseworthy	2014	3	0.764	7	4	5	8	6	8	1	48	5193.3	81.74	34.4	12
PYT-S-1758	5	78	Roseworthy	2014	3	0.718	6	5	2	6	5	9	1	59	4906.7	84.44	35.8	11.1
PYT-S-0904	5	79	Roseworthy	2014	3	0.805	5	6	5	5	8	8	2	60	5726.7	85.24	39.6	11.2
PYT-S-1139	5	80	Roseworthy	2014	2	0.81	7	4	3	7	5	7	2	56	5320	81.1	34.2	12.5
PYT-S-0600	5	81	Roseworthy	2014	3	0.755	8	6	4	6	7	8	1	59	5713.3	83.6	43.1	11.8
AYT-O-2008	5	82	Roseworthy	2014	5	0.735	7	3	1	4	3	7	2	46	3976.7	82.88	32.6	12.2
PYT-S-0552	5	83	Roseworthy	2014	1	0.753	5	4	7	8	6	8	2	55	5860	83.14	38.3	11.5
PYT-S-1042	5	84	Roseworthy	2014	2	0.794	4	6	5	5	5	8	1	58	5956.7	86.84	39.6	11
PYT-S-0853	5	85	Roseworthy	2014	2	0.714	6	2	7	7	5	8	3	54	6190	87.1	43.4	11.7
PYT-S-0463	5	86	Roseworthy	2014	1	0.788	4	7	4	4	5	9	2	62	6683.3	88.1	43.4	10.3
PYT-S-0646	5	87	Roseworthy	2014	2	0.717	6	5	6	5	7	8	1	59	5860	85.38	43.1	10.8
PYT-S-1749	5	88	Roseworthy	2014	3	0.735	6	2	6	7	4	7	2	47	5113.3	83.3	34.3	11.9
PYT-S-0597	5	89	Roseworthy	2014	4	0.769	7	4	6	6	6	8	1	55	5553.3	83.98	38.1	11.5
PYT-S-0749	5	90	Roseworthy	2014	2	0.784	5	6	2	6	7	9	1	59	6266.7	85.82	44.7	10.4
PYT-S-7679	5	91	Roseworthy	2014	4	0.791	6	2	3	7	5	7	2	46	5626.7	85.42	38.8	NA
PYT-S-0329	5	92	Roseworthy	2014	3	0.798	5	5	5	6	6	8	2	54	5503.3	84.24	41.4	11.2
AYT-O-2031	5	93	Roseworthy	2014	3	0.852	6	3	4	7	5	8	1	50	6036.7	86.16	38	10.7
PYT-S-0403	5	94	Roseworthy	2014	4	0.833	6	2	4	7	4	7	5	46	5593.3	82.04	36.2	11.8
PYT-S-0311	5	95	Roseworthy	2014	2	0.76	6	6	1	5	6	9	4	61	6240	82.88	41.7	10.7
[truncated: 9,425 more rows]
