# Supplementary material for: Increased genomic prediction accuracy in wheat breeding using a large Australian panel
Source: Theor Appl Genet. 2017 Sep 8;130(12):2543–55. doi: 10.1007/s00122-017-2975-4 (PMC5668360; doi:10.1007/s00122-017-2975-4)
Supplement: Supplementary file 5 — Supplementary material 5 (XLS 26 kb) [file 122_2017_2975_MOESM5_ESM.xlsx]

## Sheet: Biomass
marker	chr	dist	code	MAF	MAF.south	MAF.other	callrate	random.effect	fixed.effect	sig	One	Five
AXAFFSNP-05712	5B	98.4539	q5B.98	0.147	0.084	0.47	0.997	-0.0135929	-0.324817	3.32e-69	YES	YES
AXAFFSNP-09252	5A	128.24	q5A.128	0.482	0.495	0.413	0.996	0.0243295	0.305899	3.32e-81	NO	YES
AXAFFSNP-17290	5D	129.92	q5D.130	0.097	0.059	0.298	0.999	0.033261	0.2585	2.85e-45	NO	YES
AXAFFSNP-13179	2D	45.8069	q2D.46	0.333	0.393	0.025	0.998	-0.0307808	-0.238126	1.86e-102	NO	YES
AXAFFSNP-16846	7D	47.8754	q7D.48	0.294	0.229	0.375	0.997	0.0137941	0.16927	9.83e-78	NO	YES

## Sheet: Glaucousness
marker	chr	dist	code	MAF	MAF.south	MAF.other	callrate	random.effect	fixed.effect	sig	One	Five
AXAFFSNP-02245	3A	74.6603	q3A.75	0.195	0.192	0.209	0.999	0.111394	0.790282	0	YES	YES
AXAFFSNP-13179	2D	45.8069	q2D.46	0.333	0.393	0.025	0.998	0.0977368	0.608097	0	NO	YES
AXAFFSNP-03043	2D	8.05991	q2D.8	0.195	0.225	0.044	0.999	0.127401	0.529172	8.56e-33	NO	YES
AXAFFSNP-01866	6A	56.0891	q6A.56	0.254	0.29	0.066	0.996	-0.0154895	-0.317598	3.41e-143	NO	YES
AXAFFSNP-14116	4A	53.4291	q4A.53	0.208	0.202	0.235	0.998	0.034714	0.250987	1.89e-93	NO	YES

## Sheet: Grain protein
marker	chr	dist	code	MAF	MAF.south	MAF.other	callrate	random.effect	fixed.effect	sig	One	Five
AXAFFSNP-13094	2D	129.59	q2D.130	0.087	0.083	0.107	1	-0.0112959	-0.14961	7.91e-46	YES	YES
AXAFFSNP-13179	2D	45.8069	q2D.46	0.333	0.393	0.025	0.998	0.0380363	0.14275	7.52e-229	NO	YES
AXAFFSNP-02878	2B	78.1608	q2B.78	0.295	0.299	0.279	0.991	0.0046818	0.141383	9.39e-103	NO	YES
AXAFFSNP-03616	6A	51.5873	q6A.52	0.368	0.323	0.403	0.996	-0.0183718	-0.129353	7.02e-48	NO	YES
AXAFFSNP-15474	5D	53.3025	q5D.53	0.368	0.412	0.142	0.995	-0.00751108	-0.0976631	4.58e-81	NO	YES

## Sheet: Greenness
marker	chr	dist	code	MAF	MAF.south	MAF.other	callrate	random.effect	fixed.effect	sig	One	Five
AXAFFSNP-17199	3B	5.05679	q3B.5	0.464	0.477	0.397	0.997	0.0218338	0.388592	0	YES	YES
AXAFFSNP-14617	4D	38.4303	q4D.38	0.273	0.197	0.331	0.993	0.0135597	0.299508	1.39e-68	NO	YES
AXAFFSNP-13179	2D	45.8069	q2D.46	0.333	0.393	0.025	0.998	0.0302929	0.277144	2.41e-275	NO	YES
AXAFFSNP-17271	2B	53.8987	q2B.54	0.359	0.345	0.438	0.956	0.00782643	0.263798	1.03e-86	NO	YES
AXAFFSNP-07006	2A	3.10521	q2A.3	0.493	0.47	0.387	0.994	0.0155839	0.223662	7.9e-84	NO	YES

## Sheet: Growth Habit
marker	chr	dist	code	MAF	MAF.south	MAF.other	callrate	random.effect	fixed.effect	sig	One	Five
AXAFFSNP-09252	5A	128.24	q5A.128	0.482	0.495	0.413	0.996	-0.0418915	-0.423567	3.91e-192	YES	YES
AXAFFSNP-05712	5B	98.4539	q5B.98	0.147	0.084	0.47	0.997	0.017168	0.409615	8.77e-212	NO	YES
AXAFFSNP-17290	5D	129.92	q5D.130	0.097	0.059	0.298	0.999	-0.0549604	-0.16769	5.01e-34	NO	YES
AXAFFSNP-06431	1B	97.8671	q1B.98	0.268	0.23	0.466	0.994	-0.0120381	-0.163871	7.87e-75	NO	YES
AXAFFSNP-08866	4A	51.5211	q4A.52	0.171	0.168	0.189	0.992	-0.0183084	-0.142163	2.44e-35	NO	YES

## Sheet: Grain yield
marker	chr	dist	code	MAF	MAF.south	MAF.other	callrate	random.effect	fixed.effect	sig	One	Five
AXAFFSNP-06098	1A	39.6571	q1A.40	0.067	0.073	0.035	0.995	-2.33178	-126.574	1.26e-31	YES	YES
AXAFFSNP-16846	7D	47.8754	q7D.48	0.294	0.229	0.375	0.997	11.905	103.551	3.44e-177	NO	YES
AXAFFSNP-11292	7A	67.507	q7A.68	0.282	0.3	0.188	0.995	3.95073	87.2578	3.56e-102	NO	YES
AXAFFSNP-15666	6A	10.8676	q6A.11	0.077	0.086	0.027	0.99	3.53332	81.9235	1.31e-12	NO	YES
AXAFFSNP-16631	7B	23.2942	q7B.23	0.379	0.31	0.261	0.995	4.12253	76.7864	1.88e-42	NO	YES

## Sheet: Leaf loss
marker	chr	dist	code	MAF	MAF.south	MAF.other	callrate	random.effect	fixed.effect	sig	One	Five
AXAFFSNP-13179	2D	45.8069	q2D.46	0.333	0.393	0.025	0.998	-0.124948	-0.699531	2.77e-289	YES	YES
AXAFFSNP-17290	5D	129.92	q5D.130	0.097	0.059	0.298	0.999	0.0667879	0.439185	4.18e-46	NO	YES
AXAFFSNP-05712	5B	98.4539	q5B.98	0.147	0.084	0.47	0.997	-0.0259714	-0.434754	2.07e-88	NO	YES
AXAFFSNP-09252	5A	128.24	q5A.128	0.482	0.495	0.413	0.996	0.0443795	0.384642	1.23e-91	NO	YES
AXAFFSNP-11640	7B	17.9795	q7B.18	0.335	0.268	0.315	0.994	0.0332588	0.301122	8.76e-76	NO	YES

## Sheet: Leaf width
marker	chr	dist	code	MAF	MAF.south	MAF.other	callrate	random.effect	fixed.effect	sig	One	Five
AXAFFSNP-09252	5A	128.24	q5A.128	0.482	0.495	0.413	0.996	0.0457341	0.412323	7.34e-125	YES	YES
AXAFFSNP-05712	5B	98.4539	q5B.98	0.147	0.084	0.47	0.997	-0.0169973	-0.377565	1.21e-170	NO	YES
AXAFFSNP-01917	2D	102.087	q2D.102	0.051	0.041	0.106	0.999	-0.0213975	-0.290447	1.73e-19	NO	YES
AXAFFSNP-10369	6A	56.0891	q6A.56	0.267	0.299	0.104	0.992	0.0141869	0.267556	7.64e-64	NO	YES
AXAFFSNP-14400	4B	26.4228	q4B.26	0.227	0.154	0.397	0.998	0.0118942	0.262801	3.51e-82	NO	YES

## Sheet: Maturity
marker	chr	dist	code	MAF	MAF.south	MAF.other	callrate	random.effect	fixed.effect	sig	One	Five
AXAFFSNP-13179	2D	45.8069	q2D.46	0.333	0.393	0.025	0.998	-1.30997	-3.13977	3.44e-196	YES	YES
AXAFFSNP-09252	5A	128.24	q5A.128	0.482	0.495	0.413	0.996	0.372824	2.70006	9.61e-302	NO	YES
AXAFFSNP-05712	5B	98.4539	q5B.98	0.147	0.084	0.47	0.997	-0.192776	-1.89483	6.34e-174	NO	YES
AXAFFSNP-11640	7B	17.9795	q7B.18	0.335	0.268	0.315	0.994	0.25572	1.55072	5.42e-144	NO	YES
AXAFFSNP-17290	5D	129.92	q5D.130	0.097	0.059	0.298	0.999	0.642687	1.452	1.21e-70	NO	YES

## Sheet: NDVI
marker	chr	dist	code	MAF	MAF.south	MAF.other	callrate	random.effect	fixed.effect	sig	One	Five
AXAFFSNP-06240	1B	58.468	q1B.58	0.126	0.123	0.145	0.992	-0.000293412	-0.0110956	7.46e-27	YES	YES
AXAFFSNP-08576	3D	75.7602	q3D.76	0.087	0.045	0.302	0.998	-0.000361231	-0.0110186	1.45e-27	NO	YES
AXAFFSNP-13094	2D	129.59	q2D.130	0.087	0.083	0.107	1	0.000411548	0.00840816	1.16e-12	NO	YES
AXAFFSNP-08866	4A	51.5211	q4A.52	0.171	0.168	0.189	0.992	-0.000462124	-0.00811225	1.28e-39	NO	YES
AXAFFSNP-13222	3A	89.5332	q3A.90	0.145	0.112	0.316	0.993	0.000406704	0.0077802	1.49e-15	NO	YES

[truncated: 4 more sheets: Plant height, Test weight, TKW, Yellows]
